# Supplementary material for: Mammalian H4K16ac regulates the spatiotemporal order of genome replication rather than gene expression
Source: Nucleic Acids Res. 2025 Sep 23;53(18):gkaf916. doi: 10.1093/nar/gkaf916 (PMC12455591; doi:10.1093/nar/gkaf916)
Supplement: gkaf916_Supplemental_Files [file gkaf916_supplemental_files.zip]

Archive with 6 entries (6 files):
- IGV Session_H4K16ac_HumanDatasets.xml
- IGV Session_H4K16ac_MouseDatasets.xml
- IGV Session_HME1_ChromatinData.xml
- IGV Session_HME1_ExpressionData.xml
- Suppl._Figures_+_legends_Rev.pdf
- Supplementary Tables.xlsx
