# Supplementary material for: Mammalian H4K16ac regulates the spatiotemporal order of genome replication rather than gene expression
Source: Nucleic Acids Res. 2025 Sep 23;53(18):gkaf916. doi: 10.1093/nar/gkaf916 (PMC12455591; doi:10.1093/nar/gkaf916)
Supplement: gkaf916_Supplemental_Files [file gkaf916_supplemental_files.zip › IGV Session_H4K16ac_HumanDatasets.xml]

<?xml version="1.0" encoding="UTF-8" standalone="no"?>
<Session genome="hg38" locus="chr6:170104399-170593369" version="8">
    <Resources>
        <Resource path="https://www.dropbox.com/scl/fi/pj9o79nn6kwyw0qtauic4/H4K16ac_SHSY5Y_R1.bigWig?rlkey=pojqy0ip8chtelzzi8dt99q9l&amp;st=3y08401y&amp;dl=1" type="bigwig"/>
        <Resource path="https://www.dropbox.com/scl/fi/hc9qdidt7l89ceeqwnv7h/H4K16ac_HeLa_R1.bigWig?rlkey=rxk73fmbqj39y9zbpmlk1dr2h&amp;st=sdg66fqc&amp;dl=1" type="bigwig"/>
        <Resource path="https://www.dropbox.com/scl/fi/po0zc1ejko49yqjxzupys/H4K16ac_HeLa.bigWig?rlkey=7t2r7lyfvizii4nhcmxy667uq&amp;st=cfpdrb1o&amp;dl=1" type="bigwig"/>
        <Resource path="https://www.dropbox.com/scl/fi/3lciy4mfh335srczn2eye/H4K16ac_K562.bigWig?rlkey=3oejqhp0x8oifh22ecp9gqkug&amp;st=k6dr8xkw&amp;dl=1" type="bigwig"/>
        <Resource path="https://www.dropbox.com/scl/fi/zvgado8o5yqqttom1sgp8/H4K16ac_senIMR90.bigWig?rlkey=0w1eddz8rfblk2yf8tvl314nw&amp;st=m2d85nd4&amp;dl=1" type="bigwig"/>
        <Resource path="https://www.dropbox.com/scl/fi/7ehzm5xmxekxq3b0ioz31/H4K16ac_K562_R1.bigWig?rlkey=2ieiecb06igm8l1olo1l973kt&amp;st=xix31rn5&amp;dl=1" type="bigwig"/>
        <Resource path="https://www.dropbox.com/scl/fi/172hk74zhlpulpwxpy6g0/H4K16ac_proIMR90.bigWig?rlkey=b2pbjgj559qiy0jnnit7wtvux&amp;st=fee03pcg&amp;dl=1" type="bigwig"/>
        <Resource path="https://www.dropbox.com/scl/fi/cd5rcqpbdu6bldikdcq0i/H4K16ac_THP1.bigWig?rlkey=znmfdhce9nemphed8ywtafrdw&amp;st=cesey55f&amp;dl=1" type="bigwig"/>
        <Resource path="https://www.dropbox.com/scl/fi/bkwbl154youhzcqz6zh69/H4K16ac_HEK293_R1.bigWig?rlkey=vhf52h0rxi2a212udym90cq5m&amp;st=cwvcf5gl&amp;dl=1" type="bigwig"/>
        <Resource path="https://www.dropbox.com/scl/fi/673xvckh7wm9290z0ww98/H4K16ac_HEK293.bigWig?rlkey=b0pyy264u5lae4pjjddyb96uu&amp;st=om8rtzjq&amp;dl=1" type="bigwig"/>
        <Resource path="https://www.dropbox.com/scl/fi/k5pixndbhanoiux5wwfmo/H4K16ac_U2OS.bigWig?rlkey=x7rbhyt684l84hrjimyl1enx4&amp;st=9n7ajjdx&amp;dl=1" type="bigwig"/>
        <Resource path="https://www.dropbox.com/scl/fi/q9lrrdp4qyamqbp7l6tqu/H4K16ac_TDF_R1.bigWig?rlkey=8xym9b5naxax3bgga0bz49yca&amp;st=ey7fuumz&amp;dl=1" type="bigwig"/>
        <Resource path="https://www.dropbox.com/scl/fi/lvnsxdclfdcbj8hhj6e6d/H4K16ac_HCT116.bigWig?rlkey=ob7pa905gstcatv8bc6cqcbcw&amp;st=09dcf5ix&amp;dl=1" type="bigwig"/>
        <Resource path="https://www.dropbox.com/scl/fi/0es4k62cppscdbdahmyqh/H4K16ac_RWPE_R1.bigWig?rlkey=o9602onfb5cl70czkzbdsa72b&amp;st=c9xn77vt&amp;dl=1" type="bigwig"/>
        <Resource path="https://www.dropbox.com/scl/fi/p55fk5ovwhapkbjqfnf0y/H4K16ac_KBM7.bigWig?rlkey=gdiu3a483wcdg8060wd4bm6gm&amp;st=1xbzs25j&amp;dl=1" type="bigwig"/>
        <Resource path="https://www.dropbox.com/scl/fi/6srq3214wvt2krk4n2j3m/H4K16ac_HEK293_2.bigWig?rlkey=rkqsym941muk7ottwlqtllmd2&amp;st=7l8apbuj&amp;dl=1" type="bigwig"/>
        <Resource path="https://www.dropbox.com/scl/fi/ma6vxnqoxjsu3ymnnrxqf/H4K16ac_MOLM13.bigWig?rlkey=reo773rw5kb6q4rmurd8duwyn&amp;st=ida8sdmm&amp;dl=1" type="bigwig"/>
        <Resource path="https://www.dropbox.com/scl/fi/k1bu6mdpakd5wvt4mv4dc/H4K16ac_H9_R1.bigWig?rlkey=c8lcmgkdknhmj5j2lj6wkno2r&amp;st=onk0hm6m&amp;dl=1" type="bigwig"/>
        <Resource path="https://www.dropbox.com/scl/fi/1zkgf3lbpkf8946wopshd/H4K16ac_PC3_R1.bigWig?rlkey=ijdc5hm7zsowvejrz7mg37gl0&amp;st=qa9erats&amp;dl=1" type="bigwig"/>
    </Resources>
    <Panel height="760" name="DataPanel" width="1199">
        <Track attributeKey="H4K16ac_THP1.bigWig" autoScale="true" clazz="org.broad.igv.track.DataSourceTrack" color="8,81,156" fontSize="10" id="https://www.dropbox.com/scl/fi/cd5rcqpbdu6bldikdcq0i/H4K16ac_THP1.bigWig?rlkey=znmfdhce9nemphed8ywtafrdw&amp;st=cesey55f&amp;dl=1" name="H4K16ac_THP1" renderer="BAR_CHART" visible="true" windowFunction="mean">
            <DataRange baseline="0.0" drawBaseline="true" flipAxis="false" maximum="0.34380686" minimum="0.0" type="LINEAR"/>
        </Track>
        <Track attributeKey="H4K16ac_K562.bigWig" autoScale="true" clazz="org.broad.igv.track.DataSourceTrack" color="8,81,156" fontSize="10" id="https://www.dropbox.com/scl/fi/3lciy4mfh335srczn2eye/H4K16ac_K562.bigWig?rlkey=3oejqhp0x8oifh22ecp9gqkug&amp;st=k6dr8xkw&amp;dl=1" name="H4K16ac_K562" renderer="BAR_CHART" visible="true" windowFunction="mean">
            <DataRange baseline="0.0" drawBaseline="true" flipAxis="false" maximum="0.6440085" minimum="0.0" type="LINEAR"/>
        </Track>
        <Track attributeKey="H4K16ac_MOLM13.bigWig" autoScale="true" clazz="org.broad.igv.track.DataSourceTrack" color="8,81,156" fontSize="10" id="https://www.dropbox.com/scl/fi/ma6vxnqoxjsu3ymnnrxqf/H4K16ac_MOLM13.bigWig?rlkey=reo773rw5kb6q4rmurd8duwyn&amp;st=ida8sdmm&amp;dl=1" name="H4K16ac_MOLM13" renderer="BAR_CHART" visible="true" windowFunction="mean">
            <DataRange baseline="0.0" drawBaseline="true" flipAxis="false" maximum="0.38312578" minimum="0.0" type="LINEAR"/>
        </Track>
        <Track attributeKey="H4K16ac_HeLa.bigWig" autoScale="true" clazz="org.broad.igv.track.DataSourceTrack" color="8,81,156" fontSize="10" id="https://www.dropbox.com/scl/fi/po0zc1ejko49yqjxzupys/H4K16ac_HeLa.bigWig?rlkey=7t2r7lyfvizii4nhcmxy667uq&amp;st=cfpdrb1o&amp;dl=1" name="H4K16ac_HeLa" renderer="BAR_CHART" visible="true" windowFunction="mean">
            <DataRange baseline="0.0" drawBaseline="true" flipAxis="false" maximum="0.2033994" minimum="0.0" type="LINEAR"/>
        </Track>
        <Track attributeKey="H4K16ac_U2OS.bigWig" autoScale="true" clazz="org.broad.igv.track.DataSourceTrack" color="8,81,156" fontSize="10" id="https://www.dropbox.com/scl/fi/k5pixndbhanoiux5wwfmo/H4K16ac_U2OS.bigWig?rlkey=x7rbhyt684l84hrjimyl1enx4&amp;st=9n7ajjdx&amp;dl=1" name="H4K16ac_U2OS" renderer="BAR_CHART" visible="true" windowFunction="mean">
            <DataRange baseline="0.0" drawBaseline="true" flipAxis="false" maximum="0.592939" minimum="0.0" type="LINEAR"/>
        </Track>
        <Track attributeKey="H4K16ac_HEK293.bigWig" autoScale="true" clazz="org.broad.igv.track.DataSourceTrack" color="8,81,156" fontSize="10" id="https://www.dropbox.com/scl/fi/673xvckh7wm9290z0ww98/H4K16ac_HEK293.bigWig?rlkey=b0pyy264u5lae4pjjddyb96uu&amp;st=om8rtzjq&amp;dl=1" name="H4K16ac_HEK293" renderer="BAR_CHART" visible="true" windowFunction="mean">
            <DataRange baseline="0.0" drawBaseline="true" flipAxis="false" maximum="0.927236" minimum="0.0" type="LINEAR"/>
        </Track>
        <Track attributeKey="H4K16ac_proIMR90.bigWig" autoScale="true" clazz="org.broad.igv.track.DataSourceTrack" color="8,81,156" fontSize="10" id="https://www.dropbox.com/scl/fi/172hk74zhlpulpwxpy6g0/H4K16ac_proIMR90.bigWig?rlkey=b2pbjgj559qiy0jnnit7wtvux&amp;st=fee03pcg&amp;dl=1" name="H4K16ac_proIMR90" renderer="BAR_CHART" visible="true" windowFunction="mean">
            <DataRange baseline="0.0" drawBaseline="true" flipAxis="false" maximum="0.7058324" minimum="0.0" type="LINEAR"/>
        </Track>
        <Track attributeKey="H4K16ac_senIMR90.bigWig" autoScale="true" clazz="org.broad.igv.track.DataSourceTrack" color="8,81,156" fontSize="10" id="https://www.dropbox.com/scl/fi/zvgado8o5yqqttom1sgp8/H4K16ac_senIMR90.bigWig?rlkey=0w1eddz8rfblk2yf8tvl314nw&amp;st=m2d85nd4&amp;dl=1" name="H4K16ac_senIMR90" renderer="BAR_CHART" visible="true" windowFunction="mean">
            <DataRange baseline="0.0" drawBaseline="true" flipAxis="false" maximum="5.5969706" minimum="0.0" type="LINEAR"/>
        </Track>
        <Track attributeKey="H4K16ac_KBM7.bigWig" autoScale="true" clazz="org.broad.igv.track.DataSourceTrack" color="8,81,156" fontSize="10" id="https://www.dropbox.com/scl/fi/p55fk5ovwhapkbjqfnf0y/H4K16ac_KBM7.bigWig?rlkey=gdiu3a483wcdg8060wd4bm6gm&amp;st=1xbzs25j&amp;dl=1" name="H4K16ac_KBM7" renderer="BAR_CHART" visible="true" windowFunction="mean">
            <DataRange baseline="0.0" drawBaseline="true" flipAxis="false" maximum="0.43988177" minimum="0.0" type="LINEAR"/>
        </Track>
        <Track attributeKey="H4K16ac_HEK293_2.bigWig" autoScale="true" clazz="org.broad.igv.track.DataSourceTrack" color="8,81,156" fontSize="10" id="https://www.dropbox.com/scl/fi/6srq3214wvt2krk4n2j3m/H4K16ac_HEK293_2.bigWig?rlkey=rkqsym941muk7ottwlqtllmd2&amp;st=7l8apbuj&amp;dl=1" name="H4K16ac_HEK293" renderer="BAR_CHART" visible="true" windowFunction="mean">
            <DataRange baseline="0.0" drawBaseline="true" flipAxis="false" maximum="0.33800566" minimum="0.0" type="LINEAR"/>
        </Track>
        <Track attributeKey="H4K16ac_H9_R1.bigWig" autoScale="true" clazz="org.broad.igv.track.DataSourceTrack" color="8,81,156" fontSize="10" id="https://www.dropbox.com/scl/fi/k1bu6mdpakd5wvt4mv4dc/H4K16ac_H9_R1.bigWig?rlkey=c8lcmgkdknhmj5j2lj6wkno2r&amp;st=onk0hm6m&amp;dl=1" name="H4K16ac_H9" renderer="BAR_CHART" visible="true" windowFunction="mean">
            <DataRange baseline="0.0" drawBaseline="true" flipAxis="false" maximum="2.05367" minimum="0.0" type="LINEAR"/>
        </Track>
        <Track attributeKey="H4K16ac_TDF_R1.bigWig" autoScale="true" clazz="org.broad.igv.track.DataSourceTrack" color="8,81,156" fontSize="10" id="https://www.dropbox.com/scl/fi/q9lrrdp4qyamqbp7l6tqu/H4K16ac_TDF_R1.bigWig?rlkey=8xym9b5naxax3bgga0bz49yca&amp;st=ey7fuumz&amp;dl=1" name="H4K16ac_TDF" renderer="BAR_CHART" visible="true" windowFunction="mean">
            <DataRange baseline="0.0" drawBaseline="true" flipAxis="false" maximum="3.7604303" minimum="0.0" type="LINEAR"/>
        </Track>
        <Track attributeKey="H4K16ac_HEK293_R1.bigWig" autoScale="true" clazz="org.broad.igv.track.DataSourceTrack" color="8,81,156" fontSize="10" id="https://www.dropbox.com/scl/fi/bkwbl154youhzcqz6zh69/H4K16ac_HEK293_R1.bigWig?rlkey=vhf52h0rxi2a212udym90cq5m&amp;st=cwvcf5gl&amp;dl=1" name="H4K16ac_HEK293" renderer="BAR_CHART" visible="true" windowFunction="mean">
            <DataRange baseline="0.0" drawBaseline="true" flipAxis="false" maximum="2.27914" minimum="0.0" type="LINEAR"/>
        </Track>
        <Track attributeKey="H4K16ac_HeLa_R1.bigWig" autoScale="true" clazz="org.broad.igv.track.DataSourceTrack" color="8,81,156" fontSize="10" id="https://www.dropbox.com/scl/fi/hc9qdidt7l89ceeqwnv7h/H4K16ac_HeLa_R1.bigWig?rlkey=rxk73fmbqj39y9zbpmlk1dr2h&amp;st=sdg66fqc&amp;dl=1" name="H4K16ac_HeLa" renderer="BAR_CHART" visible="true" windowFunction="mean">
            <DataRange baseline="0.0" drawBaseline="true" flipAxis="false" maximum="4.113188" minimum="0.0" type="LINEAR"/>
        </Track>
        <Track attributeKey="H4K16ac_K562_R1.bigWig" autoScale="true" clazz="org.broad.igv.track.DataSourceTrack" color="8,81,156" fontSize="10" id="https://www.dropbox.com/scl/fi/7ehzm5xmxekxq3b0ioz31/H4K16ac_K562_R1.bigWig?rlkey=2ieiecb06igm8l1olo1l973kt&amp;st=xix31rn5&amp;dl=1" name="H4K16ac_K562" renderer="BAR_CHART" visible="true" windowFunction="mean">
            <DataRange baseline="0.0" drawBaseline="true" flipAxis="false" maximum="2.91715" minimum="0.0" type="LINEAR"/>
        </Track>
        <Track attributeKey="H4K16ac_PC3_R1.bigWig" autoScale="true" clazz="org.broad.igv.track.DataSourceTrack" color="8,81,156" fontSize="10" id="https://www.dropbox.com/scl/fi/1zkgf3lbpkf8946wopshd/H4K16ac_PC3_R1.bigWig?rlkey=ijdc5hm7zsowvejrz7mg37gl0&amp;st=qa9erats&amp;dl=1" name="H4K16ac_PC3" renderer="BAR_CHART" visible="true" windowFunction="mean">
            <DataRange baseline="0.0" drawBaseline="true" flipAxis="false" maximum="3.73319" minimum="0.0" type="LINEAR"/>
        </Track>
        <Track attributeKey="H4K16ac_RWPE_R1.bigWig" autoScale="true" clazz="org.broad.igv.track.DataSourceTrack" color="8,81,156" fontSize="10" id="https://www.dropbox.com/scl/fi/0es4k62cppscdbdahmyqh/H4K16ac_RWPE_R1.bigWig?rlkey=o9602onfb5cl70czkzbdsa72b&amp;st=c9xn77vt&amp;dl=1" name="H4K16ac_RWPE" renderer="BAR_CHART" visible="true" windowFunction="mean">
            <DataRange baseline="0.0" drawBaseline="true" flipAxis="false" maximum="3.1814687" minimum="0.0" type="LINEAR"/>
        </Track>
        <Track attributeKey="H4K16ac_SHSY5Y_R1.bigWig" autoScale="true" clazz="org.broad.igv.track.DataSourceTrack" color="8,81,156" fontSize="10" id="https://www.dropbox.com/scl/fi/pj9o79nn6kwyw0qtauic4/H4K16ac_SHSY5Y_R1.bigWig?rlkey=pojqy0ip8chtelzzi8dt99q9l&amp;st=3y08401y&amp;dl=1" name="H4K16ac_SHSY5Y" renderer="BAR_CHART" visible="true" windowFunction="mean">
            <DataRange baseline="0.0" drawBaseline="true" flipAxis="false" maximum="4.8150477" minimum="0.0" type="LINEAR"/>
        </Track>
        <Track attributeKey="H4K16ac_HCT116.bigWig" autoScale="true" clazz="org.broad.igv.track.DataSourceTrack" color="8,81,156" fontSize="10" id="https://www.dropbox.com/scl/fi/lvnsxdclfdcbj8hhj6e6d/H4K16ac_HCT116.bigWig?rlkey=ob7pa905gstcatv8bc6cqcbcw&amp;st=09dcf5ix&amp;dl=1" name="H4K16ac_HCT116" renderer="BAR_CHART" visible="true" windowFunction="mean">
            <DataRange baseline="0.0" drawBaseline="true" flipAxis="false" maximum="0.72882164" minimum="0.0" type="LINEAR"/>
        </Track>
    </Panel>
    <Panel height="66" name="FeaturePanel" width="1199">
        <Track attributeKey="Reference sequence" clazz="org.broad.igv.track.SequenceTrack" fontSize="10" id="Reference sequence" name="Reference sequence" sequenceTranslationStrandValue="POSITIVE" shouldShowTranslation="false" visible="true"/>
        <Track attributeKey="Refseq Genes" clazz="org.broad.igv.track.FeatureTrack" colorScale="ContinuousColorScale;0.0;836.0;255,255,255;0,0,178" fontSize="10" groupByStrand="false" id="https://hgdownload.soe.ucsc.edu/goldenPath/hg38/database/ncbiRefSeq.txt.gz" name="Refseq Genes" visible="true"/>
    </Panel>
    <PanelLayout dividerFractions="0.8814691151919867"/>
    <HiddenAttributes>
        <Attribute name="DATA FILE"/>
        <Attribute name="DATA TYPE"/>
        <Attribute name="NAME"/>
    </HiddenAttributes>
</Session>
