# Supplementary material for: Mammalian H4K16ac regulates the spatiotemporal order of genome replication rather than gene expression
Source: Nucleic Acids Res. 2025 Sep 23;53(18):gkaf916. doi: 10.1093/nar/gkaf916 (PMC12455591; doi:10.1093/nar/gkaf916)
Supplement: gkaf916_Supplemental_Files [file gkaf916_supplemental_files.zip › IGV Session_H4K16ac_MouseDatasets.xml]

<?xml version="1.0" encoding="UTF-8" standalone="no"?>
<Session genome="mm10" locus="chr5:142901114-142909976" nextAutoscaleGroup="4" version="8">
    <Resources>
        <Resource path="https://www.dropbox.com/scl/fi/h07fm668me0yl7lhq4uty/H4K16ac_MLL_AF9.bigWig?rlkey=6icyaaw4whwfrso92daw6xpnp&amp;st=vw5fhn4l&amp;dl=1" type="bigwig"/>
        <Resource path="https://www.dropbox.com/scl/fi/e03ggofh8z40m3631zv9e/H4K16ac_ESC.bigWig?rlkey=090opwaa3q3e4qbgefzn5yyua&amp;st=apimuyzt&amp;dl=1" type="bigwig"/>
        <Resource path="https://www.dropbox.com/scl/fi/1nl4xfrv3izadkiayx3no/H4K16ac_NPC.bigWig?rlkey=p11zubfsj43au485942dyh7gz&amp;st=xcuhvgpc&amp;dl=1" type="bigwig"/>
        <Resource path="https://www.dropbox.com/scl/fi/5nkmdjt93mrrhcx24c18d/H4K16ac_aB_cells.bigWig?rlkey=mfetvbk6n742eotf0tkw30rsu&amp;st=z235rjk0&amp;dl=1" type="bigwig"/>
        <Resource path="https://www.dropbox.com/scl/fi/p4lgjr9t8szw41s09gqgj/H4K16ac_ESC_KH.bigWig?rlkey=lh8hmyhz9fqcm2hm36z82rcze&amp;st=13nnv8fz&amp;dl=1" type="bigwig"/>
        <Resource path="https://www.dropbox.com/scl/fi/fjqi9jncrjv3yp9hgbbuz/H4K16ac_rB_cells.bigWig?rlkey=yddfdfwz1d1fefcxmkfeefn2q&amp;st=dur13c9p&amp;dl=1" type="bigwig"/>
        <Resource path="https://www.dropbox.com/scl/fi/4ezzp38uzs8d2slgnxw5k/H4k16ac_SCs_Qi.bigWig?rlkey=4pfjgnd5ibtsvt71pi0wa1e8u&amp;st=71byv23r&amp;dl=1" type="bigwig"/>
        <Resource path="https://www.dropbox.com/scl/fi/vt3a7ulfajucwjs9fnng0/H4k16ac_SCs_Prol.bigWig?rlkey=eg6otja318c3muc49gjd7msh1&amp;st=000a6dgb&amp;dl=1" type="bigwig"/>
        <Resource path="https://www.dropbox.com/scl/fi/zm6a3h27cn7cpynnsa7fc/H4K16ac_NPC_AA.bigWig?rlkey=5xmpvl7xuv6zizpm3hbrp6qc5&amp;st=h022ao91&amp;dl=1" type="bigwig"/>
    </Resources>
    <Panel height="526" name="DataPanel" width="1199">
        <Track attributeKey="H4K16ac_ESC.bigWig" autoScale="false" autoscaleGroup="1" clazz="org.broad.igv.track.DataSourceTrack" color="8,81,156" fontSize="10" id="https://www.dropbox.com/scl/fi/e03ggofh8z40m3631zv9e/H4K16ac_ESC.bigWig?rlkey=090opwaa3q3e4qbgefzn5yyua&amp;st=apimuyzt&amp;dl=1" name="H4K16ac_ESC" renderer="BAR_CHART" visible="true" windowFunction="mean">
            <DataRange baseline="0.0" drawBaseline="true" flipAxis="false" maximum="1.92943" minimum="0.0" type="LINEAR"/>
        </Track>
        <Track attributeKey="H4K16ac_NPC.bigWig" autoScale="false" autoscaleGroup="1" clazz="org.broad.igv.track.DataSourceTrack" color="8,81,156" fontSize="10" id="https://www.dropbox.com/scl/fi/1nl4xfrv3izadkiayx3no/H4K16ac_NPC.bigWig?rlkey=p11zubfsj43au485942dyh7gz&amp;st=xcuhvgpc&amp;dl=1" name="H4K16ac_NPC" renderer="BAR_CHART" visible="true" windowFunction="mean">
            <DataRange baseline="0.0" drawBaseline="true" flipAxis="false" maximum="1.92943" minimum="0.0" type="LINEAR"/>
        </Track>
        <Track attributeKey="H4K16ac_ESC_KH.bigWig" autoScale="true" clazz="org.broad.igv.track.DataSourceTrack" color="8,81,156" fontSize="10" id="https://www.dropbox.com/scl/fi/p4lgjr9t8szw41s09gqgj/H4K16ac_ESC_KH.bigWig?rlkey=lh8hmyhz9fqcm2hm36z82rcze&amp;st=13nnv8fz&amp;dl=1" name="H4K16ac_ESC" renderer="BAR_CHART" visible="true" windowFunction="mean">
            <DataRange baseline="0.0" drawBaseline="true" flipAxis="false" maximum="0.856234" minimum="0.0" type="LINEAR"/>
        </Track>
        <Track attributeKey="H4K16ac_MLL_AF9.bigWig" autoScale="true" clazz="org.broad.igv.track.DataSourceTrack" color="8,81,156" fontSize="10" id="https://www.dropbox.com/scl/fi/h07fm668me0yl7lhq4uty/H4K16ac_MLL_AF9.bigWig?rlkey=6icyaaw4whwfrso92daw6xpnp&amp;st=vw5fhn4l&amp;dl=1" name="H4K16ac_MLL_AF9" renderer="BAR_CHART" visible="true" windowFunction="mean">
            <DataRange baseline="0.0" drawBaseline="true" flipAxis="false" maximum="0.467373" minimum="0.0" type="LINEAR"/>
        </Track>
        <Track attributeKey="H4k16ac_SCs_Qi.bigWig" autoScale="false" autoscaleGroup="2" clazz="org.broad.igv.track.DataSourceTrack" color="8,81,156" fontSize="10" id="https://www.dropbox.com/scl/fi/4ezzp38uzs8d2slgnxw5k/H4k16ac_SCs_Qi.bigWig?rlkey=4pfjgnd5ibtsvt71pi0wa1e8u&amp;st=71byv23r&amp;dl=1" name="H4k16ac_SCs_Qi" renderer="BAR_CHART" visible="true" windowFunction="mean">
            <DataRange baseline="0.0" drawBaseline="true" flipAxis="false" maximum="6.8641157" minimum="0.0" type="LINEAR"/>
        </Track>
        <Track attributeKey="H4k16ac_SCs_Prol.bigWig" autoScale="false" autoscaleGroup="2" clazz="org.broad.igv.track.DataSourceTrack" color="8,81,156" fontSize="10" id="https://www.dropbox.com/scl/fi/vt3a7ulfajucwjs9fnng0/H4k16ac_SCs_Prol.bigWig?rlkey=eg6otja318c3muc49gjd7msh1&amp;st=000a6dgb&amp;dl=1" name="H4k16ac_SCs_Prol" renderer="BAR_CHART" visible="true" windowFunction="mean">
            <DataRange baseline="0.0" drawBaseline="true" flipAxis="false" maximum="6.8641157" minimum="0.0" type="LINEAR"/>
        </Track>
        <Track attributeKey="H4K16ac_aB_cells.bigWig" autoScale="false" autoscaleGroup="3" clazz="org.broad.igv.track.DataSourceTrack" color="8,81,156" fontSize="10" id="https://www.dropbox.com/scl/fi/5nkmdjt93mrrhcx24c18d/H4K16ac_aB_cells.bigWig?rlkey=mfetvbk6n742eotf0tkw30rsu&amp;st=z235rjk0&amp;dl=1" name="H4K16ac_aB_cells" renderer="BAR_CHART" visible="true" windowFunction="mean">
            <DataRange baseline="0.0" drawBaseline="true" flipAxis="false" maximum="2.99601" minimum="0.0" type="LINEAR"/>
        </Track>
        <Track attributeKey="H4K16ac_rB_cells.bigWig" autoScale="false" autoscaleGroup="3" clazz="org.broad.igv.track.DataSourceTrack" color="8,81,156" fontSize="10" id="https://www.dropbox.com/scl/fi/fjqi9jncrjv3yp9hgbbuz/H4K16ac_rB_cells.bigWig?rlkey=yddfdfwz1d1fefcxmkfeefn2q&amp;st=dur13c9p&amp;dl=1" name="H4K16ac_rB_cells" renderer="BAR_CHART" visible="true" windowFunction="mean">
            <DataRange baseline="0.0" drawBaseline="true" flipAxis="false" maximum="2.99601" minimum="0.0" type="LINEAR"/>
        </Track>
        <Track attributeKey="H4K16ac_NPC_AA.bigWig" autoScale="true" clazz="org.broad.igv.track.DataSourceTrack" color="8,81,156" fontSize="10" id="https://www.dropbox.com/scl/fi/zm6a3h27cn7cpynnsa7fc/H4K16ac_NPC_AA.bigWig?rlkey=5xmpvl7xuv6zizpm3hbrp6qc5&amp;st=h022ao91&amp;dl=1" name="H4K16ac_NPC" renderer="BAR_CHART" visible="true" windowFunction="mean">
            <DataRange baseline="0.0" drawBaseline="true" flipAxis="false" maximum="0.686203" minimum="0.0" type="LINEAR"/>
        </Track>
    </Panel>
    <Panel height="66" name="FeaturePanel" width="1199">
        <Track attributeKey="Reference sequence" clazz="org.broad.igv.track.SequenceTrack" fontSize="10" id="Reference sequence" name="Reference sequence" sequenceTranslationStrandValue="POSITIVE" shouldShowTranslation="false" visible="true"/>
        <Track attributeKey="Refseq Genes" clazz="org.broad.igv.track.FeatureTrack" colorScale="ContinuousColorScale;0.0;466.0;255,255,255;0,0,178" fontSize="10" groupByStrand="false" id="https://hgdownload.soe.ucsc.edu/goldenPath/mm10/database/ncbiRefSeq.txt.gz" name="Refseq Genes" visible="true"/>
    </Panel>
    <PanelLayout dividerFractions="0.8814691151919867"/>
    <HiddenAttributes>
        <Attribute name="DATA FILE"/>
        <Attribute name="DATA TYPE"/>
        <Attribute name="NAME"/>
    </HiddenAttributes>
</Session>
