# Supplementary material for: Mammalian H4K16ac regulates the spatiotemporal order of genome replication rather than gene expression
Source: Nucleic Acids Res. 2025 Sep 23;53(18):gkaf916. doi: 10.1093/nar/gkaf916 (PMC12455591; doi:10.1093/nar/gkaf916)
Supplement: gkaf916_Supplemental_Files [file gkaf916_supplemental_files.zip › IGV Session_HME1_ChromatinData.xml]

<?xml version="1.0" encoding="UTF-8" standalone="no"?>
<Session genome="hg38" locus="chr14:86447589-96148426" nextAutoscaleGroup="9" version="8">
    <Resources>
        <Resource path="https://www.dropbox.com/scl/fi/1bapmvktfm9k8e3h7qynw/HME_H4K16ac_WTvsKO_Milli_scaled_positive.bigWig?rlkey=9ul5ratpd01gbglm5v7ugswys&amp;st=z4bgux1k&amp;dl=1" type="bigwig"/>
        <Resource path="https://www.dropbox.com/scl/fi/724ho36ltngvc96yjnxgk/HME_EdUseq_Myc_merge.bigWig?rlkey=4mu70pm8pnevqzuqg78i5ptk5&amp;st=izkvy9gh&amp;dl=1" type="bigwig"/>
        <Resource path="https://www.dropbox.com/scl/fi/uejbv2cyds6bu5ar5qod0/HME_EdUseq_WT_merge.bigWig?rlkey=2m4cihqgkveu8jmw6967p4w4p&amp;st=pf1kp88f&amp;dl=1" type="bigwig"/>
        <Resource path="https://www.dropbox.com/scl/fi/lo1y7cowdp31oo0jf93zt/HME_EdUseq_MSL3ko_merge.bigWig?rlkey=9k7s2dntctqndw35flkvfmp0c&amp;st=lfkbe9j5&amp;dl=1" type="bigwig"/>
        <Resource path="https://www.dropbox.com/scl/fi/dq9b0245a7nz535fbcg21/REPLIseq_TNP2_EvsL.bw?rlkey=33wkgm1su28ro5cwojii6d38l&amp;st=qgspgxo7&amp;dl=1" type="bw"/>
        <Resource path="https://www.dropbox.com/scl/fi/daofbdlwxcwj8nxn8obzq/HME_H4K16ac_Milli_WT_merge_scaled_positive.bigWig?rlkey=2atkgw9cnuzxae62267k7yje3&amp;st=myclptfq&amp;dl=1" type="bigwig"/>
        <Resource path="https://www.dropbox.com/scl/fi/9b1lk24l0df974a050n69/HME_H4K16ac_CS_WT_merge_scaled_positive.bigWig?rlkey=i17tu5emu6qs7x8orfghl4uhh&amp;st=u0xmjw8g&amp;dl=1" type="bigwig"/>
        <Resource path="https://www.dropbox.com/scl/fi/xc4p2b4a49ioksfay67dg/REPLIseq_MSL3_EvsL.bw?rlkey=2izsqrlsugoe0i7d427necnpp&amp;st=hmqqqcya&amp;dl=1" type="bw"/>
        <Resource path="https://www.dropbox.com/scl/fi/n9rmit4obu98sfpnsigfv/HME_H4K16ac_Milli_KO_merge_scaled_positive.bigWig?rlkey=wo7o6jaulhizqalyfkssrb8uw&amp;st=rln6ouau&amp;dl=1" type="bigwig"/>
        <Resource path="https://www.dropbox.com/scl/fi/a3xhg8809cnphurzyneh9/HME_H4K16ac_WTvsKO_CS_scaled_positive.bigWig?rlkey=mxiren8r1g0wyrpzcepi90kek&amp;st=4dbwpr9i&amp;dl=1" type="bigwig"/>
        <Resource path="https://www.dropbox.com/scl/fi/fskyw7qpajnnkb98rf86p/EdU_HME_TNP2_R1.bigWig?rlkey=popzurwk6w41av6vwl5xc0gq9&amp;st=mwkmg94x&amp;dl=1" type="bigwig"/>
        <Resource path="https://www.dropbox.com/scl/fi/280kqpot3z6ewdzr8zduw/HME_H4K16ac_CS_KO_merge_scaled_positive.bigWig?rlkey=6xghp46b8enpwu72zuy80e9sx&amp;st=gryh4obi&amp;dl=1" type="bigwig"/>
        <Resource path="https://www.dropbox.com/scl/fi/qippr0kyqoiw98h4x3jiq/K36me3_HME_R1.bigWig?rlkey=ilsz4da2k6job16qr1d3p039u&amp;st=9k1njcif&amp;dl=1" type="bigwig"/>
    </Resources>
    <Panel height="526" name="DataPanel" width="1199">
        <Track attributeKey="HME_H4K16ac_Milli_WT_merge_scaled_positive.bigWig" autoScale="false" autoscaleGroup="6" clazz="org.broad.igv.track.DataSourceTrack" color="107,174,214" fontSize="10" id="https://www.dropbox.com/scl/fi/daofbdlwxcwj8nxn8obzq/HME_H4K16ac_Milli_WT_merge_scaled_positive.bigWig?rlkey=2atkgw9cnuzxae62267k7yje3&amp;st=myclptfq&amp;dl=1" name="ChIPseq_H4K16ac_Ab1_WT" renderer="BAR_CHART" visible="true" windowFunction="mean">
            <DataRange baseline="0.0" drawBaseline="true" flipAxis="false" maximum="59.42428" minimum="0.0" type="LINEAR"/>
        </Track>
        <Track attributeKey="HME_H4K16ac_Milli_KO_merge_scaled_positive.bigWig" autoScale="false" autoscaleGroup="6" clazz="org.broad.igv.track.DataSourceTrack" color="191,0,63" fontSize="10" id="https://www.dropbox.com/scl/fi/n9rmit4obu98sfpnsigfv/HME_H4K16ac_Milli_KO_merge_scaled_positive.bigWig?rlkey=wo7o6jaulhizqalyfkssrb8uw&amp;st=rln6ouau&amp;dl=1" name="ChIPseq_H4K16ac_Ab1_MSLko" renderer="BAR_CHART" visible="true" windowFunction="mean">
            <DataRange baseline="0.0" drawBaseline="true" flipAxis="false" maximum="59.42428" minimum="0.0" type="LINEAR"/>
        </Track>
        <Track attributeKey="HME_H4K16ac_WTvsKO_Milli_scaled_positive.bigWig" autoScale="true" clazz="org.broad.igv.track.DataSourceTrack" color="8,81,156" fontSize="10" id="https://www.dropbox.com/scl/fi/1bapmvktfm9k8e3h7qynw/HME_H4K16ac_WTvsKO_Milli_scaled_positive.bigWig?rlkey=9ul5ratpd01gbglm5v7ugswys&amp;st=z4bgux1k&amp;dl=1" name="ChIPseq_H4K16ac_Ab1_Corrected" renderer="BAR_CHART" visible="true" windowFunction="mean">
            <DataRange baseline="0.0" drawBaseline="true" flipAxis="false" maximum="25.257439" minimum="0.0" type="LINEAR"/>
        </Track>
        <Track attributeKey="HME_H4K16ac_CS_WT_merge_scaled_positive.bigWig" autoScale="false" autoscaleGroup="5" clazz="org.broad.igv.track.DataSourceTrack" color="152,140,186" fontSize="10" id="https://www.dropbox.com/scl/fi/9b1lk24l0df974a050n69/HME_H4K16ac_CS_WT_merge_scaled_positive.bigWig?rlkey=i17tu5emu6qs7x8orfghl4uhh&amp;st=u0xmjw8g&amp;dl=1" name="ChIPseq_H4K16ac_Ab2_WT" renderer="BAR_CHART" visible="true" windowFunction="mean">
            <DataRange baseline="0.0" drawBaseline="true" flipAxis="false" maximum="235.28902" minimum="0.0" type="LINEAR"/>
        </Track>
        <Track attributeKey="HME_H4K16ac_CS_KO_merge_scaled_positive.bigWig" autoScale="false" autoscaleGroup="5" clazz="org.broad.igv.track.DataSourceTrack" color="191,0,63" fontSize="10" id="https://www.dropbox.com/scl/fi/280kqpot3z6ewdzr8zduw/HME_H4K16ac_CS_KO_merge_scaled_positive.bigWig?rlkey=6xghp46b8enpwu72zuy80e9sx&amp;st=gryh4obi&amp;dl=1" name="ChIPseq_H4K16ac_Ab2_MSLko" renderer="BAR_CHART" visible="true" windowFunction="mean">
            <DataRange baseline="0.0" drawBaseline="true" flipAxis="false" maximum="235.28902" minimum="0.0" type="LINEAR"/>
        </Track>
        <Track attributeKey="HME_H4K16ac_WTvsKO_CS_scaled_positive.bigWig" autoScale="true" clazz="org.broad.igv.track.DataSourceTrack" color="88,77,128" fontSize="10" id="https://www.dropbox.com/scl/fi/a3xhg8809cnphurzyneh9/HME_H4K16ac_WTvsKO_CS_scaled_positive.bigWig?rlkey=mxiren8r1g0wyrpzcepi90kek&amp;st=4dbwpr9i&amp;dl=1" name="ChIPseq_H4K16ac_Ab2_Corrected" renderer="BAR_CHART" visible="true" windowFunction="mean">
            <DataRange baseline="0.0" drawBaseline="true" flipAxis="false" maximum="93.30727" minimum="0.0" type="LINEAR"/>
        </Track>
        <Track attributeKey="K36me3_HME_R1.bigWig" autoScale="true" clazz="org.broad.igv.track.DataSourceTrack" color="220,116,24" fontSize="10" id="https://www.dropbox.com/scl/fi/qippr0kyqoiw98h4x3jiq/K36me3_HME_R1.bigWig?rlkey=ilsz4da2k6job16qr1d3p039u&amp;st=9k1njcif&amp;dl=1" name="ChIPseq_H3K36me3" renderer="BAR_CHART" visible="true" windowFunction="mean">
            <DataRange baseline="0.0" drawBaseline="true" flipAxis="false" maximum="0.6650486" minimum="0.0" type="LINEAR"/>
        </Track>
        <Track attributeKey="EdU_HME_TNP2_R1.bigWig" autoScale="true" clazz="org.broad.igv.track.DataSourceTrack" color="204,204,204" fontSize="10" id="https://www.dropbox.com/scl/fi/fskyw7qpajnnkb98rf86p/EdU_HME_TNP2_R1.bigWig?rlkey=popzurwk6w41av6vwl5xc0gq9&amp;st=mwkmg94x&amp;dl=1" name="EdU-HUseq_Firing" renderer="BAR_CHART" visible="true" windowFunction="mean">
            <DataRange baseline="0.0" drawBaseline="true" flipAxis="false" maximum="0.34340256" minimum="0.0" type="LINEAR"/>
        </Track>
        <Track attributeKey="HME_EdUseq_WT_merge.bigWig" autoScale="false" autoscaleGroup="4" clazz="org.broad.igv.track.DataSourceTrack" color="89,95,95" fontSize="10" id="https://www.dropbox.com/scl/fi/uejbv2cyds6bu5ar5qod0/HME_EdUseq_WT_merge.bigWig?rlkey=2m4cihqgkveu8jmw6967p4w4p&amp;st=pf1kp88f&amp;dl=1" name="EdU-HUseq_Cntr" renderer="BAR_CHART" visible="true" windowFunction="mean">
            <DataRange baseline="0.0" drawBaseline="true" flipAxis="false" maximum="0.3625347" minimum="0.0" type="LINEAR"/>
        </Track>
        <Track attributeKey="HME_EdUseq_MSL3ko_merge.bigWig" autoScale="false" autoscaleGroup="4" clazz="org.broad.igv.track.DataSourceTrack" color="191,27,101" fontSize="10" id="https://www.dropbox.com/scl/fi/lo1y7cowdp31oo0jf93zt/HME_EdUseq_MSL3ko_merge.bigWig?rlkey=9k7s2dntctqndw35flkvfmp0c&amp;st=lfkbe9j5&amp;dl=1" name="EdU-HUseq_MSLko" renderer="BAR_CHART" visible="true" windowFunction="mean">
            <DataRange baseline="0.0" drawBaseline="true" flipAxis="false" maximum="0.3625347" minimum="0.0" type="LINEAR"/>
        </Track>
        <Track attributeKey="HME_EdUseq_Myc_merge.bigWig" autoScale="false" autoscaleGroup="4" clazz="org.broad.igv.track.DataSourceTrack" color="0,143,143" fontSize="10" id="https://www.dropbox.com/scl/fi/724ho36ltngvc96yjnxgk/HME_EdUseq_Myc_merge.bigWig?rlkey=4mu70pm8pnevqzuqg78i5ptk5&amp;st=izkvy9gh&amp;dl=1" name="EdU-HUseq_cMYC" renderer="BAR_CHART" visible="true" windowFunction="mean">
            <DataRange baseline="0.0" drawBaseline="true" flipAxis="false" maximum="0.3625347" minimum="0.0" type="LINEAR"/>
        </Track>
        <Track attributeKey="REPLIseq_TNP2_EvsL.bw" autoScale="false" autoscaleGroup="7" clazz="org.broad.igv.track.DataSourceTrack" color="89,95,95" fontSize="10" id="https://www.dropbox.com/scl/fi/dq9b0245a7nz535fbcg21/REPLIseq_TNP2_EvsL.bw?rlkey=33wkgm1su28ro5cwojii6d38l&amp;st=qgspgxo7&amp;dl=1" name="REPLIseq_Cntr" renderer="BAR_CHART" visible="true" windowFunction="mean">
            <DataRange baseline="0.0" drawBaseline="true" flipAxis="false" maximum="0.099093944" minimum="-0.123719685" type="LINEAR"/>
        </Track>
        <Track attributeKey="REPLIseq_MSL3_EvsL.bw" autoScale="false" autoscaleGroup="7" clazz="org.broad.igv.track.DataSourceTrack" color="191,27,101" fontSize="10" id="https://www.dropbox.com/scl/fi/xc4p2b4a49ioksfay67dg/REPLIseq_MSL3_EvsL.bw?rlkey=2izsqrlsugoe0i7d427necnpp&amp;st=hmqqqcya&amp;dl=1" name="REPLIseq_MSLko" renderer="BAR_CHART" visible="true" windowFunction="mean">
            <DataRange baseline="0.0" drawBaseline="true" flipAxis="false" maximum="0.099093944" minimum="-0.123719685" type="LINEAR"/>
        </Track>
    </Panel>
    <Panel height="66" name="FeaturePanel" width="1199">
        <Track attributeKey="Reference sequence" clazz="org.broad.igv.track.SequenceTrack" fontSize="10" id="Reference sequence" name="Reference sequence" sequenceTranslationStrandValue="POSITIVE" shouldShowTranslation="false" visible="true"/>
        <Track attributeKey="Refseq Genes" clazz="org.broad.igv.track.FeatureTrack" colorScale="ContinuousColorScale;0.0;836.0;255,255,255;0,0,178" fontSize="10" groupByStrand="false" id="https://hgdownload.soe.ucsc.edu/goldenPath/hg38/database/ncbiRefSeq.txt.gz" name="Refseq Genes" visible="true"/>
    </Panel>
    <PanelLayout dividerFractions="0.8814691151919867"/>
    <HiddenAttributes>
        <Attribute name="DATA FILE"/>
        <Attribute name="DATA TYPE"/>
        <Attribute name="NAME"/>
    </HiddenAttributes>
</Session>
