# Supplementary material for: Mammalian H4K16ac regulates the spatiotemporal order of genome replication rather than gene expression
Source: Nucleic Acids Res. 2025 Sep 23;53(18):gkaf916. doi: 10.1093/nar/gkaf916 (PMC12455591; doi:10.1093/nar/gkaf916)
Supplement: gkaf916_Supplemental_Files [file gkaf916_supplemental_files.zip › IGV Session_HME1_ExpressionData.xml]

<?xml version="1.0" encoding="UTF-8" standalone="no"?>
<Session genome="hg38" locus="chr7:5934356-7739447" nextAutoscaleGroup="5" version="8">
    <Resources>
        <Resource path="https://www.dropbox.com/scl/fi/s5vewas0731hmn58hvdte/HME_MSL1_3.reverse.bigWig?rlkey=968znipx4nlfxaqeyyz3ss67t&amp;st=r13k55ii&amp;dl=1" type="bigwig"/>
        <Resource path="https://www.dropbox.com/scl/fi/1eoghwi2ocnxznz8qnli9/HME_MSL3ko_Rep1.forward.bigWig?rlkey=vvxuzx4uv881p6v9790qtee6f&amp;st=e66pyo6j&amp;dl=1" type="bigwig"/>
        <Resource path="https://www.dropbox.com/scl/fi/rs8wmrdfyq5vckul8gwcy/HME_WT_Rep1.reverse.bigWig?rlkey=aglk4qx5j6dcqbj7lzp16a3c1&amp;st=boa1z6f9&amp;dl=1" type="bigwig"/>
        <Resource path="https://www.dropbox.com/scl/fi/1pbu69qxpyt9oxmu96o8u/HME_TNP2_1.reverse.bigWig?rlkey=y9tne05ni93s3dnu69cr0p7fw&amp;st=w6e6e2cd&amp;dl=1" type="bigwig"/>
        <Resource path="https://www.dropbox.com/scl/fi/qlv9sii87xblcp3zue8zg/HME_MSL1_2.forward.bigWig?rlkey=k8einmnawcd1kx47v2lvsvfeg&amp;st=jyh3gb54&amp;dl=1" type="bigwig"/>
        <Resource path="https://www.dropbox.com/scl/fi/sbwbiuk6njjqeg0gfi3gd/HME_MSL2_3.forward.bigWig?rlkey=cueewi6q6nmv1pggmnhexy7ad&amp;st=7sr1c5vx&amp;dl=1" type="bigwig"/>
        <Resource path="https://www.dropbox.com/scl/fi/0aqw0b6u135yg0at1gvmj/HME_MSL3_1.reverse.bigWig?rlkey=ye8gjiy087vkzbuy095bkoygz&amp;st=2nt2hf18&amp;dl=1" type="bigwig"/>
        <Resource path="https://www.dropbox.com/scl/fi/p4d9tzday0pr0yg16kgc0/HME_TNP2_3.forward.bigWig?rlkey=k645k517wgx5zhmwjwckatjec&amp;st=8s32p722&amp;dl=1" type="bigwig"/>
        <Resource path="https://www.dropbox.com/scl/fi/v9kd0g7lj41qfy51m4sz0/HME_MSL2_2.forward.bigWig?rlkey=zjb66oe66fc320vhxl2zp3e6s&amp;st=arqrozzu&amp;dl=1" type="bigwig"/>
        <Resource path="https://www.dropbox.com/scl/fi/4vk7gle7iqsuuxofcgos9/HME_MSL3_1.forward.bigWig?rlkey=k648hlm4cbkrksmib50pjeufw&amp;st=pfbx03hd&amp;dl=1" type="bigwig"/>
        <Resource path="https://www.dropbox.com/scl/fi/qqzbpm9gyt7zbx159eewr/HME_TNP2_2.forward.bigWig?rlkey=1kas5ovkaqaaodk1dshcv70a1&amp;st=6usph7ha&amp;dl=1" type="bigwig"/>
        <Resource path="https://www.dropbox.com/scl/fi/ra1l4bvr609iel8i7f06q/HME_MSL2_1.forward.bigWig?rlkey=w0zj66fcnq3cky92ywckxf34h&amp;st=idno3rax&amp;dl=1" type="bigwig"/>
        <Resource path="https://www.dropbox.com/scl/fi/r0dx9ba3ihbyl47phrrxi/HME_MSL3_3.forward.bigWig?rlkey=379q6adlz8cmdil7peer5m5o9&amp;st=zrs3aqsx&amp;dl=1" type="bigwig"/>
        <Resource path="https://www.dropbox.com/scl/fi/n6egnzjldl3hx0o4ew6nr/HME_WT_Rep2.forward.bigWig?rlkey=tm2vbsx7jhzkgv36jfwxlg7al&amp;st=chc5xv5v&amp;dl=1" type="bigwig"/>
        <Resource path="https://www.dropbox.com/scl/fi/h72c0ok922i6o2c8s1988/HME_TNP2_1.forward.bigWig?rlkey=fbvjm25tpkb3847i6hz9v5e3k&amp;st=c4plcv36&amp;dl=1" type="bigwig"/>
        <Resource path="https://www.dropbox.com/scl/fi/47gthrvkc5x3tpho47b3w/HME_MSL3ko_Rep2.reverse.bigWig?rlkey=0707gxi7hred3i2n1f4msftxs&amp;st=82tg1rce&amp;dl=1" type="bigwig"/>
        <Resource path="https://www.dropbox.com/scl/fi/jwieciwpd4xt4pqrm7g0r/HME_MSL3_2.reverse.bigWig?rlkey=4e5h4pof11fp2wsn58wt756az&amp;st=5fiqohqi&amp;dl=1" type="bigwig"/>
        <Resource path="https://www.dropbox.com/scl/fi/ua64enc1eip7271p05zhj/HME_MSL3ko_Rep1.reverse.bigWig?rlkey=wqufvklrh44kztht7mpgjlcrl&amp;st=a0m6170g&amp;dl=1" type="bigwig"/>
        <Resource path="https://www.dropbox.com/scl/fi/9212ro9whwb9vmsvsyfdx/HME_MSL1_2.reverse.bigWig?rlkey=g0rmlgs54i0d7g551sw3kohfa&amp;st=4xcqmx2t&amp;dl=1" type="bigwig"/>
        <Resource path="https://www.dropbox.com/scl/fi/trg7d1isw83bj01pqb6dc/HME_MSL1_3.forward.bigWig?rlkey=eui5ay8fvldst4vo4wegtzi1r&amp;st=ubog3wuz&amp;dl=1" type="bigwig"/>
        <Resource path="https://www.dropbox.com/scl/fi/hsc2nls38u3492fkn8vy9/HME_MSL3_2.forward.bigWig?rlkey=3fu5s1nttbb0ug71m6rd3tldi&amp;st=wlwcyo2h&amp;dl=1" type="bigwig"/>
        <Resource path="https://www.dropbox.com/scl/fi/twiczkhe2lba958og0nbx/HME_TNP2_3.reverse.bigWig?rlkey=071ypn4bjc035zooj42lewu5g&amp;st=5uf38pi4&amp;dl=1" type="bigwig"/>
        <Resource path="https://www.dropbox.com/scl/fi/yrcww9fy373balzc4cbcu/HME_MSL1_1.reverse.bigWig?rlkey=0q5zmdzbd5qife4h9ah5p5kx2&amp;st=nboxp7nf&amp;dl=1" type="bigwig"/>
        <Resource path="https://www.dropbox.com/scl/fi/nsqlhe9kxt8w381o41xz1/HME_MSL3ko_Rep2.forward.bigWig?rlkey=jftwl8fs0fndmqrebf3qfl7zx&amp;st=dahrs3za&amp;dl=1" type="bigwig"/>
        <Resource path="https://www.dropbox.com/scl/fi/f2hlomt7pbg9o3tn5qoyc/HME_MSL2_2.reverse.bigWig?rlkey=5zjbueckva28i3gbezfbwugb1&amp;st=eqk6whft&amp;dl=1" type="bigwig"/>
        <Resource path="https://www.dropbox.com/scl/fi/tr8bvl19x1wicyvni3mzp/HME_TNP2_2.reverse.bigWig?rlkey=c8x0hefa28hx14bfnom3thgn4&amp;st=4l4jqlrm&amp;dl=1" type="bigwig"/>
        <Resource path="https://www.dropbox.com/scl/fi/9z7u67kq5c5wrv6qd4uyq/HME_MSL1_1.forward.bigWig?rlkey=lsjzqoiy8r5f80ffg7pgpdim9&amp;st=bdtfmurt&amp;dl=1" type="bigwig"/>
        <Resource path="https://www.dropbox.com/scl/fi/vfikglg9nnyx79sr7t8j6/HME_WT_Rep1.forward.bigWig?rlkey=uwccn4gbpu7rrafa0ozaosie3&amp;st=qot7q5oe&amp;dl=1" type="bigwig"/>
        <Resource path="https://www.dropbox.com/scl/fi/6bc960l15mq2l6imiy1mz/HME_MSL3_3.reverse.bigWig?rlkey=4qd30luyta9z6rxytt1nta900&amp;st=bg9j8zbx&amp;dl=1" type="bigwig"/>
        <Resource path="https://www.dropbox.com/scl/fi/ahf4h7pn58944lkza94x9/HME_WT_Rep2.reverse.bigWig?rlkey=e933s1uw831fhxtwk49j3gg1w&amp;st=ze0782b6&amp;dl=1" type="bigwig"/>
        <Resource path="https://www.dropbox.com/scl/fi/cc1vskc0qjwuuxo3qankc/HME_MSL2_1.reverse.bigWig?rlkey=ljwae9vqsjfyt3lmaphk4emrs&amp;st=fnr14do2&amp;dl=1" type="bigwig"/>
        <Resource path="https://www.dropbox.com/scl/fi/goirwk7z319nxvd2txtlp/HME_MSL2_3.reverse.bigWig?rlkey=du7zejts4mbfbtyjk23ah2c3g&amp;st=nx4p97j8&amp;dl=1" type="bigwig"/>
    </Resources>
    <Panel height="1280" name="DataPanel" width="1199">
        <Track attributeKey="HME_TNP2_1.forward.bigWig" autoScale="false" autoscaleGroup="1" clazz="org.broad.igv.track.DataSourceTrack" color="125,125,125" fontSize="10" id="https://www.dropbox.com/scl/fi/h72c0ok922i6o2c8s1988/HME_TNP2_1.forward.bigWig?rlkey=fbvjm25tpkb3847i6hz9v5e3k&amp;st=c4plcv36&amp;dl=1" name="Cntr_R1.forward.bigWig" renderer="BAR_CHART" visible="true" windowFunction="mean">
            <DataRange baseline="0.0" drawBaseline="true" flipAxis="false" maximum="1090.7117" minimum="0.0" type="LINEAR"/>
        </Track>
        <Track attributeKey="HME_TNP2_1.reverse.bigWig" autoScale="false" autoscaleGroup="2" clazz="org.broad.igv.track.DataSourceTrack" color="125,125,125" fontSize="10" id="https://www.dropbox.com/scl/fi/1pbu69qxpyt9oxmu96o8u/HME_TNP2_1.reverse.bigWig?rlkey=y9tne05ni93s3dnu69cr0p7fw&amp;st=w6e6e2cd&amp;dl=1" name="Cntr_R2.reverse.bigWig" renderer="BAR_CHART" visible="true" windowFunction="mean">
            <DataRange baseline="0.0" drawBaseline="true" flipAxis="false" maximum="966.8172" minimum="0.0" type="LINEAR"/>
        </Track>
        <Track attributeKey="HME_TNP2_2.forward.bigWig" autoScale="false" autoscaleGroup="1" clazz="org.broad.igv.track.DataSourceTrack" color="125,125,125" fontSize="10" id="https://www.dropbox.com/scl/fi/qqzbpm9gyt7zbx159eewr/HME_TNP2_2.forward.bigWig?rlkey=1kas5ovkaqaaodk1dshcv70a1&amp;st=6usph7ha&amp;dl=1" name="Cntr_R2.forward.bigWig" renderer="BAR_CHART" visible="true" windowFunction="mean">
            <DataRange baseline="0.0" drawBaseline="true" flipAxis="false" maximum="1090.7117" minimum="0.0" type="LINEAR"/>
        </Track>
        <Track attributeKey="HME_TNP2_2.reverse.bigWig" autoScale="false" autoscaleGroup="2" clazz="org.broad.igv.track.DataSourceTrack" color="125,125,125" fontSize="10" id="https://www.dropbox.com/scl/fi/tr8bvl19x1wicyvni3mzp/HME_TNP2_2.reverse.bigWig?rlkey=c8x0hefa28hx14bfnom3thgn4&amp;st=4l4jqlrm&amp;dl=1" name="Cntr_R2.reverse.bigWig" renderer="BAR_CHART" visible="true" windowFunction="mean">
            <DataRange baseline="0.0" drawBaseline="true" flipAxis="false" maximum="966.8172" minimum="0.0" type="LINEAR"/>
        </Track>
        <Track attributeKey="HME_TNP2_3.forward.bigWig" autoScale="false" autoscaleGroup="1" clazz="org.broad.igv.track.DataSourceTrack" color="125,125,125" fontSize="10" id="https://www.dropbox.com/scl/fi/p4d9tzday0pr0yg16kgc0/HME_TNP2_3.forward.bigWig?rlkey=k645k517wgx5zhmwjwckatjec&amp;st=8s32p722&amp;dl=1" name="Cntr_R3.forward.bigWig" renderer="BAR_CHART" visible="true" windowFunction="mean">
            <DataRange baseline="0.0" drawBaseline="true" flipAxis="false" maximum="1090.7117" minimum="0.0" type="LINEAR"/>
        </Track>
        <Track attributeKey="HME_TNP2_3.reverse.bigWig" autoScale="false" autoscaleGroup="2" clazz="org.broad.igv.track.DataSourceTrack" color="125,125,125" fontSize="10" id="https://www.dropbox.com/scl/fi/twiczkhe2lba958og0nbx/HME_TNP2_3.reverse.bigWig?rlkey=071ypn4bjc035zooj42lewu5g&amp;st=5uf38pi4&amp;dl=1" name="Cntr_R3.reverse.bigWig" renderer="BAR_CHART" visible="true" windowFunction="mean">
            <DataRange baseline="0.0" drawBaseline="true" flipAxis="false" maximum="966.8172" minimum="0.0" type="LINEAR"/>
        </Track>
        <Track attributeKey="HME_MSL1_1.forward.bigWig" autoScale="false" autoscaleGroup="1" clazz="org.broad.igv.track.DataSourceTrack" color="49,130,189" fontSize="10" id="https://www.dropbox.com/scl/fi/9z7u67kq5c5wrv6qd4uyq/HME_MSL1_1.forward.bigWig?rlkey=lsjzqoiy8r5f80ffg7pgpdim9&amp;st=bdtfmurt&amp;dl=1" name="MSL1ko_R1.forward.bigWig" renderer="BAR_CHART" visible="true" windowFunction="mean">
            <DataRange baseline="0.0" drawBaseline="true" flipAxis="false" maximum="1090.7117" minimum="0.0" type="LINEAR"/>
        </Track>
        <Track attributeKey="HME_MSL1_1.reverse.bigWig" autoScale="false" autoscaleGroup="2" clazz="org.broad.igv.track.DataSourceTrack" color="49,130,189" fontSize="10" id="https://www.dropbox.com/scl/fi/yrcww9fy373balzc4cbcu/HME_MSL1_1.reverse.bigWig?rlkey=0q5zmdzbd5qife4h9ah5p5kx2&amp;st=nboxp7nf&amp;dl=1" name="MSL1ko_R1.reverse.bigWig" renderer="BAR_CHART" visible="true" windowFunction="mean">
            <DataRange baseline="0.0" drawBaseline="true" flipAxis="false" maximum="966.8172" minimum="0.0" type="LINEAR"/>
        </Track>
        <Track attributeKey="HME_MSL1_2.forward.bigWig" autoScale="false" autoscaleGroup="1" clazz="org.broad.igv.track.DataSourceTrack" color="49,130,189" fontSize="10" id="https://www.dropbox.com/scl/fi/qlv9sii87xblcp3zue8zg/HME_MSL1_2.forward.bigWig?rlkey=k8einmnawcd1kx47v2lvsvfeg&amp;st=jyh3gb54&amp;dl=1" name="MSL1ko_R2.forward.bigWig" renderer="BAR_CHART" visible="true" windowFunction="mean">
            <DataRange baseline="0.0" drawBaseline="true" flipAxis="false" maximum="1090.7117" minimum="0.0" type="LINEAR"/>
        </Track>
        <Track attributeKey="HME_MSL1_2.reverse.bigWig" autoScale="false" autoscaleGroup="2" clazz="org.broad.igv.track.DataSourceTrack" color="49,130,189" fontSize="10" id="https://www.dropbox.com/scl/fi/9212ro9whwb9vmsvsyfdx/HME_MSL1_2.reverse.bigWig?rlkey=g0rmlgs54i0d7g551sw3kohfa&amp;st=4xcqmx2t&amp;dl=1" name="MSL1ko_R2.reverse.bigWig" renderer="BAR_CHART" visible="true" windowFunction="mean">
            <DataRange baseline="0.0" drawBaseline="true" flipAxis="false" maximum="966.8172" minimum="0.0" type="LINEAR"/>
        </Track>
        <Track attributeKey="HME_MSL1_3.forward.bigWig" autoScale="false" autoscaleGroup="1" clazz="org.broad.igv.track.DataSourceTrack" color="49,130,189" fontSize="10" id="https://www.dropbox.com/scl/fi/trg7d1isw83bj01pqb6dc/HME_MSL1_3.forward.bigWig?rlkey=eui5ay8fvldst4vo4wegtzi1r&amp;st=ubog3wuz&amp;dl=1" name="MSL1ko_R3.forward.bigWig" renderer="BAR_CHART" visible="true" windowFunction="mean">
            <DataRange baseline="0.0" drawBaseline="true" flipAxis="false" maximum="1090.7117" minimum="0.0" type="LINEAR"/>
        </Track>
        <Track attributeKey="HME_MSL1_3.reverse.bigWig" autoScale="false" autoscaleGroup="2" clazz="org.broad.igv.track.DataSourceTrack" color="49,130,189" fontSize="10" id="https://www.dropbox.com/scl/fi/s5vewas0731hmn58hvdte/HME_MSL1_3.reverse.bigWig?rlkey=968znipx4nlfxaqeyyz3ss67t&amp;st=r13k55ii&amp;dl=1" name="MSL1ko_R3.reverse.bigWig" renderer="BAR_CHART" visible="true" windowFunction="mean">
            <DataRange baseline="0.0" drawBaseline="true" flipAxis="false" maximum="966.8172" minimum="0.0" type="LINEAR"/>
        </Track>
        <Track attributeKey="HME_MSL2_1.forward.bigWig" autoScale="false" autoscaleGroup="1" clazz="org.broad.igv.track.DataSourceTrack" color="49,130,189" fontSize="10" id="https://www.dropbox.com/scl/fi/ra1l4bvr609iel8i7f06q/HME_MSL2_1.forward.bigWig?rlkey=w0zj66fcnq3cky92ywckxf34h&amp;st=idno3rax&amp;dl=1" name="MSL2ko_R1.forward.bigWig" renderer="BAR_CHART" visible="true" windowFunction="mean">
            <DataRange baseline="0.0" drawBaseline="true" flipAxis="false" maximum="1090.7117" minimum="0.0" type="LINEAR"/>
        </Track>
        <Track attributeKey="HME_MSL2_1.reverse.bigWig" autoScale="false" autoscaleGroup="2" clazz="org.broad.igv.track.DataSourceTrack" color="49,130,189" fontSize="10" id="https://www.dropbox.com/scl/fi/cc1vskc0qjwuuxo3qankc/HME_MSL2_1.reverse.bigWig?rlkey=ljwae9vqsjfyt3lmaphk4emrs&amp;st=fnr14do2&amp;dl=1" name="MSL2ko_R1.reverse.bigWig" renderer="BAR_CHART" visible="true" windowFunction="mean">
            <DataRange baseline="0.0" drawBaseline="true" flipAxis="false" maximum="966.8172" minimum="0.0" type="LINEAR"/>
        </Track>
        <Track attributeKey="HME_MSL2_2.forward.bigWig" autoScale="false" autoscaleGroup="1" clazz="org.broad.igv.track.DataSourceTrack" color="49,130,189" fontSize="10" id="https://www.dropbox.com/scl/fi/v9kd0g7lj41qfy51m4sz0/HME_MSL2_2.forward.bigWig?rlkey=zjb66oe66fc320vhxl2zp3e6s&amp;st=arqrozzu&amp;dl=1" name="MSL2ko_R2.forward.bigWig" renderer="BAR_CHART" visible="true" windowFunction="mean">
            <DataRange baseline="0.0" drawBaseline="true" flipAxis="false" maximum="1090.7117" minimum="0.0" type="LINEAR"/>
        </Track>
        <Track attributeKey="HME_MSL2_2.reverse.bigWig" autoScale="false" autoscaleGroup="2" clazz="org.broad.igv.track.DataSourceTrack" color="49,130,189" fontSize="10" id="https://www.dropbox.com/scl/fi/f2hlomt7pbg9o3tn5qoyc/HME_MSL2_2.reverse.bigWig?rlkey=5zjbueckva28i3gbezfbwugb1&amp;st=eqk6whft&amp;dl=1" name="MSL2ko_R2.reverse.bigWig" renderer="BAR_CHART" visible="true" windowFunction="mean">
            <DataRange baseline="0.0" drawBaseline="true" flipAxis="false" maximum="966.8172" minimum="0.0" type="LINEAR"/>
        </Track>
        <Track attributeKey="HME_MSL2_3.forward.bigWig" autoScale="false" autoscaleGroup="1" clazz="org.broad.igv.track.DataSourceTrack" color="49,130,189" fontSize="10" id="https://www.dropbox.com/scl/fi/sbwbiuk6njjqeg0gfi3gd/HME_MSL2_3.forward.bigWig?rlkey=cueewi6q6nmv1pggmnhexy7ad&amp;st=7sr1c5vx&amp;dl=1" name="MSL2ko_R3.forward.bigWig" renderer="BAR_CHART" visible="true" windowFunction="mean">
            <DataRange baseline="0.0" drawBaseline="true" flipAxis="false" maximum="1090.7117" minimum="0.0" type="LINEAR"/>
        </Track>
        <Track attributeKey="HME_MSL2_3.reverse.bigWig" autoScale="false" autoscaleGroup="2" clazz="org.broad.igv.track.DataSourceTrack" color="49,130,189" fontSize="10" id="https://www.dropbox.com/scl/fi/goirwk7z319nxvd2txtlp/HME_MSL2_3.reverse.bigWig?rlkey=du7zejts4mbfbtyjk23ah2c3g&amp;st=nx4p97j8&amp;dl=1" name="MSL2ko_R3.reverse.bigWig" renderer="BAR_CHART" visible="true" windowFunction="mean">
            <DataRange baseline="0.0" drawBaseline="true" flipAxis="false" maximum="966.8172" minimum="0.0" type="LINEAR"/>
        </Track>
        <Track attributeKey="HME_MSL3_1.forward.bigWig" autoScale="false" autoscaleGroup="1" clazz="org.broad.igv.track.DataSourceTrack" color="49,130,189" fontSize="10" id="https://www.dropbox.com/scl/fi/4vk7gle7iqsuuxofcgos9/HME_MSL3_1.forward.bigWig?rlkey=k648hlm4cbkrksmib50pjeufw&amp;st=pfbx03hd&amp;dl=1" name="MSL3ko_R1.forward.bigWig" renderer="BAR_CHART" visible="true" windowFunction="mean">
            <DataRange baseline="0.0" drawBaseline="true" flipAxis="false" maximum="1090.7117" minimum="0.0" type="LINEAR"/>
        </Track>
        <Track attributeKey="HME_MSL3_1.reverse.bigWig" autoScale="false" autoscaleGroup="2" clazz="org.broad.igv.track.DataSourceTrack" color="49,130,189" fontSize="10" id="https://www.dropbox.com/scl/fi/0aqw0b6u135yg0at1gvmj/HME_MSL3_1.reverse.bigWig?rlkey=ye8gjiy087vkzbuy095bkoygz&amp;st=2nt2hf18&amp;dl=1" name="MSL3ko_R1.reverse.bigWig" renderer="BAR_CHART" visible="true" windowFunction="mean">
            <DataRange baseline="0.0" drawBaseline="true" flipAxis="false" maximum="966.8172" minimum="0.0" type="LINEAR"/>
        </Track>
        <Track attributeKey="HME_MSL3_2.forward.bigWig" autoScale="false" autoscaleGroup="1" clazz="org.broad.igv.track.DataSourceTrack" color="49,130,189" fontSize="10" id="https://www.dropbox.com/scl/fi/hsc2nls38u3492fkn8vy9/HME_MSL3_2.forward.bigWig?rlkey=3fu5s1nttbb0ug71m6rd3tldi&amp;st=wlwcyo2h&amp;dl=1" name="MSL3ko_R2.forward.bigWig" renderer="BAR_CHART" visible="true" windowFunction="mean">
            <DataRange baseline="0.0" drawBaseline="true" flipAxis="false" maximum="1090.7117" minimum="0.0" type="LINEAR"/>
        </Track>
        <Track attributeKey="HME_MSL3_2.reverse.bigWig" autoScale="false" autoscaleGroup="2" clazz="org.broad.igv.track.DataSourceTrack" color="49,130,189" fontSize="10" id="https://www.dropbox.com/scl/fi/jwieciwpd4xt4pqrm7g0r/HME_MSL3_2.reverse.bigWig?rlkey=4e5h4pof11fp2wsn58wt756az&amp;st=5fiqohqi&amp;dl=1" name="MSL3ko_R2.reverse.bigWig" renderer="BAR_CHART" visible="true" windowFunction="mean">
            <DataRange baseline="0.0" drawBaseline="true" flipAxis="false" maximum="966.8172" minimum="0.0" type="LINEAR"/>
        </Track>
        <Track attributeKey="HME_MSL3_3.forward.bigWig" autoScale="false" autoscaleGroup="1" clazz="org.broad.igv.track.DataSourceTrack" color="49,130,189" fontSize="10" id="https://www.dropbox.com/scl/fi/r0dx9ba3ihbyl47phrrxi/HME_MSL3_3.forward.bigWig?rlkey=379q6adlz8cmdil7peer5m5o9&amp;st=zrs3aqsx&amp;dl=1" name="MSL3ko_R3.forward.bigWig" renderer="BAR_CHART" visible="true" windowFunction="mean">
            <DataRange baseline="0.0" drawBaseline="true" flipAxis="false" maximum="1090.7117" minimum="0.0" type="LINEAR"/>
        </Track>
        <Track attributeKey="HME_MSL3_3.reverse.bigWig" autoScale="false" autoscaleGroup="2" clazz="org.broad.igv.track.DataSourceTrack" color="49,130,189" fontSize="10" id="https://www.dropbox.com/scl/fi/6bc960l15mq2l6imiy1mz/HME_MSL3_3.reverse.bigWig?rlkey=4qd30luyta9z6rxytt1nta900&amp;st=bg9j8zbx&amp;dl=1" name="MSL3ko_R3.reverse.bigWig" renderer="BAR_CHART" visible="true" windowFunction="mean">
            <DataRange baseline="0.0" drawBaseline="true" flipAxis="false" maximum="966.8172" minimum="0.0" type="LINEAR"/>
        </Track>
        <Track attributeKey="HME_WT_Rep1.forward.bigWig" autoScale="false" autoscaleGroup="3" clazz="org.broad.igv.track.DataSourceTrack" color="125,125,125" fontSize="10" id="https://www.dropbox.com/scl/fi/vfikglg9nnyx79sr7t8j6/HME_WT_Rep1.forward.bigWig?rlkey=uwccn4gbpu7rrafa0ozaosie3&amp;st=qot7q5oe&amp;dl=1" name="SpikeIn_Cntr_R1.forward.bigWig" renderer="BAR_CHART" visible="true" windowFunction="mean">
            <DataRange baseline="0.0" drawBaseline="true" flipAxis="false" maximum="1541.973" minimum="0.0" type="LINEAR"/>
        </Track>
        <Track attributeKey="HME_WT_Rep1.reverse.bigWig" autoScale="false" autoscaleGroup="4" clazz="org.broad.igv.track.DataSourceTrack" color="125,125,125" fontSize="10" id="https://www.dropbox.com/scl/fi/rs8wmrdfyq5vckul8gwcy/HME_WT_Rep1.reverse.bigWig?rlkey=aglk4qx5j6dcqbj7lzp16a3c1&amp;st=boa1z6f9&amp;dl=1" name="SpikeIn_Cntr_R1.reverse.bigWig" renderer="BAR_CHART" visible="true" windowFunction="mean">
            <DataRange baseline="0.0" drawBaseline="true" flipAxis="false" maximum="1102.5323" minimum="0.0" type="LINEAR"/>
        </Track>
        <Track attributeKey="HME_WT_Rep2.forward.bigWig" autoScale="false" autoscaleGroup="3" clazz="org.broad.igv.track.DataSourceTrack" color="125,125,125" fontSize="10" id="https://www.dropbox.com/scl/fi/n6egnzjldl3hx0o4ew6nr/HME_WT_Rep2.forward.bigWig?rlkey=tm2vbsx7jhzkgv36jfwxlg7al&amp;st=chc5xv5v&amp;dl=1" name="SpikeIn_Cntr_R2.forward.bigWig" renderer="BAR_CHART" visible="true" windowFunction="mean">
            <DataRange baseline="0.0" drawBaseline="true" flipAxis="false" maximum="1541.973" minimum="0.0" type="LINEAR"/>
        </Track>
        <Track attributeKey="HME_WT_Rep2.reverse.bigWig" autoScale="false" autoscaleGroup="4" clazz="org.broad.igv.track.DataSourceTrack" color="125,125,125" fontSize="10" id="https://www.dropbox.com/scl/fi/ahf4h7pn58944lkza94x9/HME_WT_Rep2.reverse.bigWig?rlkey=e933s1uw831fhxtwk49j3gg1w&amp;st=ze0782b6&amp;dl=1" name="SpikeIn_Cntr_R2.reverse.bigWig" renderer="BAR_CHART" visible="true" windowFunction="mean">
            <DataRange baseline="0.0" drawBaseline="true" flipAxis="false" maximum="1102.5323" minimum="0.0" type="LINEAR"/>
        </Track>
        <Track attributeKey="HME_MSL3ko_Rep1.forward.bigWig" autoScale="false" autoscaleGroup="3" clazz="org.broad.igv.track.DataSourceTrack" color="49,130,189" fontSize="10" id="https://www.dropbox.com/scl/fi/1eoghwi2ocnxznz8qnli9/HME_MSL3ko_Rep1.forward.bigWig?rlkey=vvxuzx4uv881p6v9790qtee6f&amp;st=e66pyo6j&amp;dl=1" name="SpikeIn_MSLko_R1.forward.bigWig" renderer="BAR_CHART" visible="true" windowFunction="mean">
            <DataRange baseline="0.0" drawBaseline="true" flipAxis="false" maximum="1541.973" minimum="0.0" type="LINEAR"/>
        </Track>
        <Track attributeKey="HME_MSL3ko_Rep1.reverse.bigWig" autoScale="false" autoscaleGroup="4" clazz="org.broad.igv.track.DataSourceTrack" color="49,130,189" fontSize="10" id="https://www.dropbox.com/scl/fi/ua64enc1eip7271p05zhj/HME_MSL3ko_Rep1.reverse.bigWig?rlkey=wqufvklrh44kztht7mpgjlcrl&amp;st=a0m6170g&amp;dl=1" name="SpikeIn_MSLko_R1.reverse.bigWig" renderer="BAR_CHART" visible="true" windowFunction="mean">
            <DataRange baseline="0.0" drawBaseline="true" flipAxis="false" maximum="1102.5323" minimum="0.0" type="LINEAR"/>
        </Track>
        <Track attributeKey="HME_MSL3ko_Rep2.forward.bigWig" autoScale="false" autoscaleGroup="3" clazz="org.broad.igv.track.DataSourceTrack" color="49,130,189" fontSize="10" id="https://www.dropbox.com/scl/fi/nsqlhe9kxt8w381o41xz1/HME_MSL3ko_Rep2.forward.bigWig?rlkey=jftwl8fs0fndmqrebf3qfl7zx&amp;st=dahrs3za&amp;dl=1" name="SpikeIn_MSLko_R2.forward.bigWig" renderer="BAR_CHART" visible="true" windowFunction="mean">
            <DataRange baseline="0.0" drawBaseline="true" flipAxis="false" maximum="1541.973" minimum="0.0" type="LINEAR"/>
        </Track>
        <Track attributeKey="HME_MSL3ko_Rep2.reverse.bigWig" autoScale="false" autoscaleGroup="4" clazz="org.broad.igv.track.DataSourceTrack" color="49,130,189" fontSize="10" id="https://www.dropbox.com/scl/fi/47gthrvkc5x3tpho47b3w/HME_MSL3ko_Rep2.reverse.bigWig?rlkey=0707gxi7hred3i2n1f4msftxs&amp;st=82tg1rce&amp;dl=1" name="SpikeIn_MSLko_R2.reverse.bigWig" renderer="BAR_CHART" visible="true" windowFunction="mean">
            <DataRange baseline="0.0" drawBaseline="true" flipAxis="false" maximum="1102.5323" minimum="0.0" type="LINEAR"/>
        </Track>
    </Panel>
    <Panel height="66" name="FeaturePanel" width="1199">
        <Track attributeKey="Reference sequence" clazz="org.broad.igv.track.SequenceTrack" fontSize="10" id="Reference sequence" name="Reference sequence" sequenceTranslationStrandValue="POSITIVE" shouldShowTranslation="false" visible="true"/>
        <Track attributeKey="Refseq Genes" clazz="org.broad.igv.track.FeatureTrack" colorScale="ContinuousColorScale;0.0;836.0;255,255,255;0,0,178" fontSize="10" groupByStrand="false" id="https://hgdownload.soe.ucsc.edu/goldenPath/hg38/database/ncbiRefSeq.txt.gz" name="Refseq Genes" visible="true"/>
    </Panel>
    <PanelLayout dividerFractions="0.8814691151919867"/>
    <HiddenAttributes>
        <Attribute name="DATA FILE"/>
        <Attribute name="DATA TYPE"/>
        <Attribute name="NAME"/>
    </HiddenAttributes>
</Session>
