# Supplementary material for: Mammalian H4K16ac regulates the spatiotemporal order of genome replication rather than gene expression
Source: Nucleic Acids Res. 2025 Sep 23;53(18):gkaf916. doi: 10.1093/nar/gkaf916 (PMC12455591; doi:10.1093/nar/gkaf916)
Supplement: gkaf916_Supplemental_Files [file gkaf916_supplemental_files.zip › Supplementary Tables.xlsx]

## Sheet: Table_S1
Table S1: sgRNA sequences used in this study
syntetic crRNAs
crRNA	Target sequence (5' to 3')	Horizon catalogue number
TNP2	CTGTGAGTCTGGGTGTCCAT	CM-020828-04
MSL1	CCACAGGGTTCCTCTTTAAT	CM-032849-01
MSL2	AACATTATGGCTAAGAGACT	CM-020828-04
MSL3	ATGATTGTTACTACATTAAC	CM-012319-03
Lentiviral vectors
Plasmid	Sequence (5' to 3')
pLenti-sgRNA MSL3 sgRNA2 Forward	ACCGTTTAAGACAGAGTCCACACC
pLenti-sgRNA MSL3 sgRNA2 Reverse	AAACGGTGTGGACTCTGTCTTAAA
pLenti-sgRNA MSL3 sgRNA5 Forward	ACCGGAAGAGCTTGGGCATGCTGG
pLenti-sgRNA MSL3 sgRNA5 Reverse	AAACCCAGCATGCCCAAGCTCTTC
pLenti-sgRNA TNP2 sgRNA5 Forward	ACCGTCTGGCTCCGGCTGCCACGA
pLenti-sgRNA TNP2 sgRNA5 Reverse	AAACTCGTGGCAGCCGGAGCCAGAC

## Sheet: Table_S2
Table S2: List of qPCR primers used in this study
RT-qPCCR
Target	Strand	Sequence
GAPDH	Forward	GTGGAAGGGCTCATGACCA
	Reverse	GGATGCAGGGATGATGTTCT
Myc	Forward	TCCCTCCACTCGGAAGGAC
	Reverse	CTGGTGCATTTTCGGTTGTTG
HSPD1	Forward	ATGCTTCGGTTACCCACAGTC
	Reverse	AGCCCGAGTGAGATGAGGAG
TRAP1	Forward	AGGACGACTGTTCAGCACG
	Reverse	CCGGGCAACAATGTCCAAAAG
PHB2	Forward	AATCTGTGTTCACCGTGGA
	Reverse	CCAGGATAGTGTCCTGCTG
DDX21	Forward	TGCCATCCCTTTGATTGAG
	Reverse	GCAAGAACCAGTACCTGAG
HK2	Forward	CTATGCCATCCCTGAGGACA
	Reverse	AAACCCAGTGGGAGCTTCTT
ChIP-qPCR
Target	Strand	Sequence	Genomic coordinates (hg38)
Active promoter	Forward	AAACTGGGTGCACGAAAGAC	chr12:56,646,683-56,646,848
	Reverse	GCCTCCGAAAGTACTGGGAT
Gene desert	Forward	AATGTTGGGCCTTGAAACAG	chr17:12,467,933-12,468,087
	Reverse	CCAGTGTGGTCCAAAGAGGT
HERVK_gag	Forward	AGCAGGTCAGGTGCCTGTAACATT
	Reverse	TGGTGCCGTAGGATTAAGTCTCCT
HERVH_gag	Forward	CTTTTATTACCCAATCTGCTCCCG AYAT
	Reverse	TTTAGTGGTGGACAGTCTCTTTTC CARTG
Activated_InitiationZone2	Forward	CATGCGAGTCCAAAACCCAA	chr2:168,354,603-168,428,256
	Reverse	AGCTCACCTCTTGCATCAGT
Activated_InitiationZone3	Forward	GCAGTTCACAGTTGGGTTCA	chr10:94,270,660-94,428,204
	Reverse	ATGTCTTAGAGCAGGGGTCC
Constitutive_InitiationZone1	Forward	CTTCGCTTCTCATCTTGCCC	chr3:57,973,302-57,974,296
	Reverse	TCTCAGTTTGCCCAGCTGTA
Constitutive_InitiationZone3	Forward	AGGATGGAGGGAGAGTGAGT	chr13:49,743,136-49,965,865
	Reverse	GTTGGGGCTGTCAGACAATG

## Sheet: Table_S3
Table S3: Public datasets used in this study.
ChIPseq
First name	Reference Publication	GEO number	Species	Cell line	Target	Antibody
Radzisheuskaya	https://10.1016/j.molcel.2021.02.012	GSE158736	human	THP1	H4K16ac	Abcam
Radzisheuskaya	https://10.1016/j.molcel.2021.02.012	GSE158736	human	K562	H4K16ac	Abcam
Radzisheuskaya	https://10.1016/j.molcel.2021.02.012	GSE158736	human	MOLM13	H4K16ac	Abcam
Radzisheuskaya	https://10.1016/j.molcel.2021.02.012	GSE158736	human	HeLa	H4K16ac	Abcam
Radzisheuskaya	https://10.1016/j.molcel.2021.02.012	GSE158736	human	U2OS	H4K16ac	Abcam
Radzisheuskaya	https://10.1016/j.molcel.2021.02.012	GSE158736	human	HEK293	H4K16ac	Abcam
Rai	https://10.1101/gad.247528.114	GSE56307	human	IMR90_prolif	H4K16ac	Millipore
Rai	https://10.1101/gad.247528.114	GSE56307	human	IMR90_senes	H4K16ac	Millipore
Tchasovnikarova	https://doi.org/10.1016/j.molcel.2021.11.035	GSE182748	human	KBM7	H4K16ac	Millipore
Liu	https://doi.org/10.3390/ijms23073801	GSE198645	human	HEK293	H4K16ac	Millipore
Utani	https://doi.org/10.1093/nar/gkx468	GSE94403	human	HCT116	H4K16ac	Millipore
Grubert	https://doi.org/10.1038/s41586-020-2151-x	GSE134744	human	HME1	H3K27ac
Taberlay	https://doi.org/10.1101/gr.163485.113	GSE57498	human	HMEC	H3K27me3
ENCODE	https://doi.org/10.1038/nature11247	GSE29611	human	HMEC	H3K9me3
Radzisheuskaya	https://10.1016/j.molcel.2021.02.012	GSE158736	mouse	ESC	H4K16ac	Abcam
Radzisheuskaya	https://10.1016/j.molcel.2021.02.012	GSE158736	mouse	mMLL-AF9	H4K16ac	Abcam
Ryall	https://doi.org/10.1016/j.stem.2014.12.004	GSE64379	mouse	quiescent satellite cells	H4K16ac	Millipore
Ryall	https://doi.org/10.1016/j.stem.2014.12.004	GSE64379	mouse	proliferating satellite cells	H4K16ac	Millipore
Kieffer-Kwon	https://doi.org/10.1016/j.molcel.2017.07.013	GSE82144	mouse	activated B cells	H4K16ac	Millipore
Kieffer-Kwon	https://doi.org/10.1016/j.molcel.2017.07.013	GSE82144	mouse	resting B cells	H4K16ac	Millipore
Kieffer-Kwon	https://doi.org/10.1016/j.molcel.2017.07.013	GSE82144	mouse	activated B cells	H3K36me3
Kieffer-Kwon	https://doi.org/10.1016/j.molcel.2017.07.013	GSE82144	mouse	resting B cells	H3K36me3
Sun	https://doi.org/10.1038/s41586-023-06781-3	GSE183556	mouse	NPC	H4K16ac	Millipore
Taylor	https://doi.org/10.1101/gr.155028.113	GSE43103	mouse	ESC	H4K16ac	Millipore
Taylor	https://doi.org/10.1101/gr.155028.113	GSE43103	mouse	NPC	H4K16ac	Millipore
CUT&Tag
First name	Reference Publication	GEO number	Species	Cell line	Target	Antibody
Pal	https://doi.org/10.1038/s41594-023-01016-5	GSE200770	human	H9	H3K27ac
Pal	https://doi.org/10.1038/s41594-023-01016-5	GSE200770	human	H9	H4K16ac	Abcam
Pal	https://doi.org/10.1038/s41594-023-01016-5	GSE200770	human	TDF	H4K16ac	Abcam
Pal	https://doi.org/10.1038/s41594-023-01016-5	GSE200770	human	HEK293	H4K16ac	Abcam
Pal	https://doi.org/10.1038/s41594-023-01016-5	GSE200770	human	HeLa	H4K16ac	Abcam
Pal	https://doi.org/10.1038/s41594-023-01016-5	GSE200770	human	K562	H4K16ac	Abcam
Pal	https://doi.org/10.1038/s41594-023-01016-5	GSE200770	human	PC3	H4K16ac	Abcam
Pal	https://doi.org/10.1038/s41594-023-01016-5	GSE200770	human	RWPE	H4K16ac	Abcam
Pal	https://doi.org/10.1038/s41594-023-01016-5	GSE200770	human	SHSY5Y	H4K16ac	Abcam
Pal	https://doi.org/10.1038/s41594-023-01016-5	GSE200770	human	H9	H3K36me3
Pal	https://doi.org/10.1038/s41594-023-01016-5	GSE200770	human	H9	H3K9me3
Pal	https://doi.org/10.1038/s41594-023-01016-5	GSE200770	human	H9	IgG
RNAseq
First name	Reference Publication	GEO number	Species	Cell line	Condition
Pal	https://doi.org/10.1038/s41594-023-01016-5	GSE200770	human	H9	WT
Ryall	https://doi.org/10.1016/j.stem.2014.12.004	GSE64379	mouse	Satellite cells	Quiescent
Ryall	https://doi.org/10.1016/j.stem.2014.12.004	GSE64379	mouse	Satellite cells	Proliferating
Liu	https://doi.org/10.1038/s41467-023-42507-9	GSE213413	mouse	ESC
Liu	https://doi.org/10.1038/s41467-023-42507-9	GSE213413	mouse	NPC
Kouzine	https://doi.org/10.1016/j.cell.2013.04.033	SRA072844	mouse	B cells	Resting
Kouzine	https://doi.org/10.1016/j.cell.2013.04.033	SRA072844	mouse	B cells	Activated
HiC
First name	Reference Publication	GEO number	Species	Cell line
Rao	https://doi.org/10.1016/j.cell.2014.11.021	GSE63525	human	HMEC
Peycheva	https://doi.org/10.1126/science.abj5502	GSE161822	mouse	CH12
EdU-HUseq
First name	Reference Publication	GEO number	Species	Cell line
Petropoulos	https://doi.org/10.1002/path.6017	GSE212710	human	HCT116
Macheret	https://doi:10.1038/nature25507	PRJNA397123	human	U2OS
OK-seq
First name	Reference Publication	GEO number	Species	Cell line
Liu	https://academic.oup.com/nar/article/51/4/e22/6984591#495906917	PRJEB25180	human	HeLa
NS-seq
First name	Reference Publication	GEO number	Species	Cell line
Utani	https://academic.oup.com/nar/article/45/13/7807/3854950?login=false#106366709	GSE94403	human	HCT116
SNS-seq and Ini-seq2
First name	Reference Publication	GEO number	Species	Cell line
Guilbaud	https://academic.oup.com/nar/article/50/13/7436/6633902?login=true#366782712	GSE186675	human	EJ30

## Sheet: Table_S4
Table S4: Differentially expressed genes upon acute inactivation of MSL complex-specific subunits.
MSL1 KO differential genes				MSL2 KO differential genes				MSL3 KO differential genes
Gene Symbol	Log2FC	FDR		Gene Symbol	Log2FC	FDR		Gene Symbol	Log2FC	FDR
AP001972.5	1.07789	0.00878687		AC010422.3	2.02142	0.00364655		AC092111.1	1.16238	0.000777612
C4A	-3.23806	2.46129e-87		AC083862.2	-1.60604	0.000385978		ADAM32	1.02696	0.00230598
C4B	-3.54028	4.05216e-10		BST2	-1.03825	0.00149738		AL121594.1	-1.18489	0.00285826
CCL5	-1.21598	8.20732e-07		BTC	-1.55184	3.47276e-05		AOC3	1.25702	0.00694903
COL3A1	1.25295	0.00641768		C1R	-1.14749	6.32683e-07		C4A	-3.17233	2.14108e-85
DHRS2	-1.33335	0.000103873		C4A	-3.3731	5.09787e-98		C4B	-4.81344	4.95194e-17
DHRS3	1.20129	0.000213002		C4B	-3.8688	1.10677e-11		CCL5	-1.31124	1.95184e-07
EGFL7	-1.03479	0.00403291		CCL5	-1.40258	7.52927e-09		DHRS2	-1.03037	0.00646948
HERC5	-1.19075	8.48249e-09		DHRS2	-1.64825	1.00485e-06		GBP5	-1.02935	1.23911e-06
HIST3H2BB	-1.10038	4.84532e-09		FAM156A	-1.02823	0.00707422		HERC5	-1.23008	5.64598e-09
HSH2D	-2.07203	1.0502e-08		GBP5	-1.15927	1.03454e-08		HSH2D	-1.636	1.18077e-05
IFI27	-1.49088	0.00672715		HERC5	-1.22963	2.76276e-09		ISG20	-1.22258	4.67822e-06
ISG20	-1.2266	2.0978e-06		HIST3H2BB	-1.12761	2.06584e-09		LAMP3	-1.00647	0.000440197
LAMP3	-1.20066	6.99807e-06		HSH2D	-1.64704	4.76306e-06		LGALS9	-1.33186	0.00145471
LCP1	1.18487	0.000166939		IFI27	-1.8942	0.000467322		PCSK9	-1.04325	1.6411e-07
LGALS9	-1.50351	0.000116077		IFIT2	-1.21912	9.34602e-07		PTPRR	1.30771	0.00368733
SLC15A3	-1.5829	1.3083e-05		ISG20	-1.38475	5.85375e-08		RET	-1.15661	0.00634136
STAC2	1.03057	0.000315843		LAMP3	-1.21637	6.71151e-06		SLC15A3	-1.53931	4.27264e-05
XAF1	-1.12851	0.000197929		LGALS9	-1.79793	3.05703e-06		SNORA53	1.19524	0.000747335
				MMP13	-1.27509	7.84921e-09		SNORA81	1.58977	3.97727e-06
				OASL	-1.02739	4.44914e-07		TNFSF13B	-1.12173	8.34826e-05
				RASGRP3	-1.51922	0.00115004		XAF1	-1.04999	0.00111265
				SLC15A3	-2.01124	1.75572e-08
				TNFSF10	-1.42557	2.19897e-05
				TNFSF13B	-1.42398	1.12221e-07
				XAF1	-1.52471	2.04557e-07

## Sheet: Table_S5
Table S5: Replication initiation zone analysis
Results from the DiffBind analysis on replication initiation sites.
chromosome	start	end	Conc_WT	Conc_MSL3ko	Conc_MYC	FC MSLko	FDR MSLko	FC Myc	FDR Myc	MSL effect	Myc effect
10	112171712	112438225	13.8591	12.5814	13.4896	-1.27682	0	-0.369142	2.20239e-39	De-activated	Constitutive
14	65160501	65374594	12.1561	9.70825	12.199	-2.44464	0	0.0415543	0.386488	De-activated	Constitutive
2	101284095	101702984	13.5804	11.5475	13.1435	-2.02977	0.0000000000000000000000000000000000000000000000000000000000000000000000000000000000000000000000000000000000000000000000000000000000000000000000000000000000000000000000000000000000000000000000000000000000000000000000000000000000000000000000000000000000000000597779143939587	-0.432936	8.35058e-14	De-activated	Constitutive
4	40126828	40364750	12.7097	11.5957	11.5148	-1.11161	8.06074e-181	-1.19184	1.63203e-206	De-activated	De-activated
9	115101471	115257393	10.8175	8.45098	11.0724	-2.35931	6.30409e-171	0.24909	0.000507063	De-activated	Constitutive
15	67786492	68086439	11.7336	12.8418	11.6887	1.1052	6.75019e-165	-0.0429166	0.333771	Activated	Constitutive
6	135067340	135311165	11.6005	9.69854	11.7129	-1.89724	8.87152e-142	0.106539	0.127452	De-activated	Constitutive
14	55396604	55577187	8.82088	11.1864	11.0847	2.35731	3.07512e-130	2.25322	2.06161e-119	Activated	Activated
20	5785178	5968475	11.0054	9.41353	11.6378	-1.58105	6.01264e-111	0.62628	3.61081e-23	De-activated	Constitutive
12	104753049	104828269	9.59623	5.39108	9.94535	-4.19894	1.63436e-110	0.332302	0.00611116	De-activated	Constitutive
4	41130349	41451942	13.0201	13.8308	12.0105	0.808221	5.66028e-98	-1.00836	2.00443e-138	Activated	De-activated
6	52480764	53068970	13.2881	13.9198	12.7432	0.629881	2.84778e-97	-0.544627	4.35505e-68	Constitutive	Constitutive
3	23894389	24160467	9.68737	11.6018	10.5704	1.90181	5.79278e-97	0.8666	5.37238e-21	Activated	Activated
15	63817544	64194750	11.5605	12.4886	12.2976	0.924082	1.707e-94	0.733296	9.05775e-60	Activated	Activated
2	135708667	135873088	11.2703	9.90965	11.6272	-1.35129	3.44942e-94	0.352876	6.88203e-09	De-activated	Constitutive
11	93970235	94064230	10.1298	4.70504	8.88014	-5.44222	2.16915e-92	-1.19115	2.69308e-10	De-activated	Constitutive
14	71096400	71295949	11.5545	8.70331	11.4865	-2.8496	4.05156e-90	-0.0596358	0.663833	De-activated	Constitutive
1	174000582	174084134	9.72369	6.4912	9.69388	-3.22815	3.32625e-88	-0.0263269	0.865523	De-activated	Constitutive
1	64916476	65313192	10.2275	12.0795	11.8515	1.83883	9.6984e-88	1.61249	9.87679e-68	Activated	Activated
15	77831618	78174207	7.40652	10.6607	12.1079	3.24974	5.34759e-85	4.69886	2.21963e-179	Activated	Activated
12	65937616	66175598	12.1049	13.4396	11.4936	1.32633	3.22883e-84	-0.605705	4.69732e-18	Activated	Constitutive
1	157940284	158034116	9.74741	6.13614	10.5185	-3.59756	1.22788e-83	0.736108	3.85388e-07	De-activated	Constitutive
7	40984723	41152970	6.60663	9.81995	9.69545	3.20863	5.29177e-83	3.07116	6.16143e-77	Activated	Activated
8	47946565	48187485	11.8619	10.8553	11.7797	-1.00094	5.07789e-81	-0.0800801	0.118746	De-activated	Constitutive
4	98601817	98862489	11.1544	12.1913	10.2951	1.03129	9.77236e-80	-0.851512	1.99536e-47	Activated	De-activated
10	103762983	104149225	13.5925	12.8699	13.4127	-0.720439	6.6339e-77	-0.178113	3.94079e-06	De-activated	Constitutive
2	196912986	196990955	10.1179	7.25582	9.98316	-2.84932	3.32375e-75	-0.121031	0.367358	De-activated	Constitutive
2	25613648	25792757	10.2683	11.5393	11.2012	1.26256	3.45298e-75	0.923868	1.32493e-40	Activated	Activated
1	160978721	161327977	13.3672	12.7104	13.6186	-0.654489	5.35376e-73	0.250765	1.8022e-12	Constitutive	Constitutive
2	11295786	11800199	11.8156	13.497	12.0961	1.66664	2.1798e-72	0.271598	0.00367828	Activated	Constitutive
1	92398061	92535496	10.7926	8.98756	10.6226	-1.79252	2.2089e-72	-0.160088	0.0852793	De-activated	Constitutive
7	135184614	135376270	12.0242	11.1098	12.2605	-0.911338	1.49604e-71	0.23417	1.82408e-06	De-activated	Constitutive
8	41133814	41260874	6.21564	10.2599	0	4.04002	1.55957e-70	-8.68073	2.02973e-09	Activated	Constitutive
10	93942637	94467869	11.6856	13.6441	10.4132	1.94119	1.18982e-69	-1.25447	4.43856e-29	Activated	De-activated
3	69656629	69778033	8.56719	10.8007	9.56914	2.21644	4.12253e-67	0.970401	4.56454e-14	Activated	Activated
10	93386238	93683739	12.9724	13.6011	12.3646	0.626223	2.50497e-66	-0.606763	1.6052e-58	Constitutive	Constitutive
6	53348068	53736083	11.6241	12.6505	11.4515	1.02	4.41029e-65	-0.169324	0.00608286	Activated	Constitutive
8	103089065	103398324	12.0492	11.1617	11.9835	-0.883393	4.76468e-65	-0.06368	0.217399	De-activated	Constitutive
10	118821141	119297403	13.4153	14.1092	13.9032	0.690622	6.44729e-64	0.485757	2.65155e-32	Constitutive	Constitutive
6	151035077	151290744	12.4395	13.0318	12.0303	0.589355	1.37397e-63	-0.407952	5.82699e-29	Constitutive	Constitutive
11	102934120	103150558	10.3764	7.64114	11.8434	-2.73382	1.59733e-63	1.4356	1.2715e-22	De-activated	Activated
20	35906678	36179316	12.484	13.2454	12.7553	0.757701	2.25825e-61	0.270088	6.18324e-09	Activated	Constitutive
9	114299223	114429813	9.82645	7.38021	11.0562	-2.42383	2.39909e-61	1.2039	3.39135e-21	De-activated	Activated
16	87460491	87606578	9.3976	11.1572	11.6997	1.74046	7.51238e-61	2.29071	3.96096e-105	Activated	Activated
2	178111959	178238279	11.067	9.87387	10.6168	-1.18358	7.80203e-61	-0.446025	1.23344e-10	De-activated	Constitutive
7	39520111	39779950	12.6368	12.0024	12.3452	-0.631688	3.57486e-60	-0.291266	2.45925e-14	Constitutive	Constitutive
1	151817785	152062647	11.3953	10.4817	12.2426	-0.907058	3.419e-56	0.842265	3.00986e-56	De-activated	Activated
3	71550332	71709048	10.8436	9.4383	11.1315	-1.3936	1.03676e-55	0.279993	0.000847504	De-activated	Constitutive
17	58600431	58715382	10.4721	8.90383	11.2637	-1.54662	2.39739e-55	0.778134	9.31508e-18	De-activated	Activated
7	77275904	77573255	13.5497	12.9418	12.7468	-0.604543	4.49195e-53	-0.801247	8.90125e-92	Constitutive	De-activated
2	197321792	197519215	11.59	10.6312	11.4578	-0.952315	6.90761e-53	-0.128748	0.0336542	De-activated	Constitutive
8	6620903	6823363	8.98553	10.6265	10.8535	1.62002	5.76096e-52	1.85475	4.81698e-68	Activated	Activated
16	27228941	27364572	11.4032	10.5184	11.3275	-0.879339	1.1492e-50	-0.0723724	0.208983	De-activated	Constitutive
8	8231271	8702646	11.6073	12.9184	11.7279	1.29703	1.46392e-49	0.112336	0.203692	Activated	Constitutive
17	48409393	48598102	12.6183	11.8333	12.271	-0.780683	2.4357e-47	-0.344329	1.24855e-10	De-activated	Constitutive
17	64897140	65267011	12.782	13.2261	12.4778	0.441675	1.50914e-46	-0.304054	1.46545e-21	Constitutive	Constitutive
7	35937795	36193196	10.9791	12.3594	10.9752	1.36365	2.29422e-46	-0.00317328	1	Activated	Constitutive
7	139403587	139559925	8.21226	10.3325	10.7785	2.09413	4.40921e-46	2.54541	4.51405e-68	Activated	Activated
9	15307511	15447173	7.52113	10.1178	0	2.57829	5.08672e-46	-9.95312	4.90926e-12	Activated	De-activated
14	21232308	21394397	10.1942	9.10499	11.6647	-1.07982	8.50224e-46	1.46447	9.30026e-108	De-activated	Activated
8	118776859	118949285	8.91399	10.7137	8.74307	1.77302	1.93865e-44	-0.155157	0.229876	Activated	Constitutive
9	27104938	27191253	9.55381	6.95723	9.93294	-2.57042	4.47882e-44	0.347703	0.0295038	De-activated	Constitutive
1	201812465	202378646	14.1671	14.6218	14.3712	0.452231	5.63333e-44	0.203347	5.07663e-10	Constitutive	Constitutive
9	109854560	110080801	9.47068	11.5013	0	2.00301	1.24716e-43	-11.8495	1.52666e-16	Activated	De-activated
21	41580663	41791869	11.1184	12.5254	11.8934	1.38846	6.17215e-43	0.759083	5.09066e-14	Activated	Activated
8	129726705	130097665	12.1141	12.6974	11.499	0.580046	7.87532e-43	-0.612655	6.4206e-44	Constitutive	Constitutive
14	77571222	77698827	10.8687	8.63369	10.7179	-2.21199	3.07051e-42	-0.132506	0.380165	De-activated	Constitutive
11	93883912	93959123	9.94614	7.05546	9.20326	-2.88306	2.12637e-41	-0.683283	0.000290834	De-activated	Constitutive
3	42630145	42831645	8.5698	10.7112	11.5208	2.11163	3.62579e-41	2.93292	1.55417e-78	Activated	Activated
3	120379234	120562911	10.6744	11.6837	10.6618	0.999281	9.82666e-41	-0.0104907	0.92408	Activated	Constitutive
1	223800338	224371164	13.8067	13.4395	13.6531	-0.365196	2.41993e-40	-0.152882	2.21982e-08	Constitutive	Constitutive
4	26402026	26609666	9.12619	11.539	8.97572	2.38701	3.68491e-40	-0.12822	0.461597	Activated	Constitutive
3	159576690	159784687	11.0585	12.1862	9.96585	1.11514	4.7354e-40	-1.08298	5.19325e-35	Activated	De-activated
9	115573327	115735685	12.0425	11.1025	11.4075	-0.931857	5.17951e-40	-0.629347	1.53408e-19	De-activated	Constitutive
11	70179382	70298219	9.2426	10.5338	11.014	1.2746	5.68102e-40	1.76138	2.51853e-76	Activated	Activated
8	26359144	26543971	9.48345	10.8212	10.1829	1.31909	5.87848e-40	0.682629	9.77175e-12	Activated	Constitutive
14	70766084	70978074	13.181	12.5658	12.3936	-0.611101	1.77305e-39	-0.784202	4.56215e-64	Constitutive	De-activated
6	44583465	44815648	9.39465	11.7646	9.86308	2.34234	6.58447e-39	0.428851	0.0129731	Activated	Constitutive
8	53793791	53950084	11.8974	11.1479	11.6403	-0.741854	3.99477e-38	-0.253863	7.44336e-06	De-activated	Constitutive
14	89583638	89860263	9.44631	12.1315	0	2.66476	4.30729e-38	-11.8225	2.48419e-16	Activated	De-activated
9	77591011	77745262	9.16543	11.0309	8.47427	1.83309	1.47521e-37	-0.66211	6.01166e-06	Activated	Constitutive
2	105318028	105585592	13.1727	13.5585	12.628	0.383393	1.90089e-37	-0.543573	3.51209e-69	Constitutive	Constitutive
7	22992937	23133940	10.6651	9.42616	11.1589	-1.22396	1.46695e-36	0.482177	1.47104e-07	De-activated	Constitutive
7	47515366	48132762	13.5488	14.0351	13.4086	0.482988	1.48995e-36	-0.137452	0.000399302	Constitutive	Constitutive
9	110160744	110378190	8.05382	10.9516	9.96504	2.88136	2.11246e-36	1.84834	1.23218e-16	Activated	Activated
17	79729910	79974656	10.6806	12.2511	12.4585	1.54343	3.70959e-36	1.75963	1.36244e-46	Activated	Activated
3	122902797	123125870	9.81529	11.543	12.0729	1.69642	5.35421e-36	2.23758	1.39342e-61	Activated	Activated
7	105952734	106346948	10.1477	11.8808	11.4156	1.70107	1.80652e-35	1.23817	9.62687e-20	Activated	Activated
3	55055124	55736656	13.9681	13.4623	12.8972	-0.502638	2.563e-35	-1.06816	3.40722e-152	Constitutive	De-activated
7	76032450	76182134	11.0019	10.1681	11.397	-0.827188	6.42453e-35	0.391492	7.63879e-10	De-activated	Constitutive
6	116475954	116594505	10.9574	7.59356	9.9901	-3.3604	1.13543e-34	-0.857443	0.000352899	De-activated	Constitutive
4	118809884	119185359	12.4258	11.3794	11.8832	-1.03513	1.38921e-34	-0.53383	1.50963e-10	De-activated	Constitutive
14	77405164	77532728	10.3976	7.49045	11.1603	-2.89734	2.3049e-34	0.68703	0.00100394	De-activated	Constitutive
9	125653644	125789471	10.7153	9.77658	9.94208	-0.928791	1.23764e-33	-0.763001	6.08006e-24	De-activated	De-activated
1	108667342	108928971	12.4238	11.5745	12.4742	-0.841572	7.02337e-33	0.0467584	0.518182	De-activated	Constitutive
18	2984840	3192604	8.79601	10.4299	9.49302	1.60144	7.39577e-33	0.669061	5.6654e-07	Activated	Constitutive
X	38213834	38270821	8.93681	5.34138	9.23426	-3.57012	1.00184e-32	0.241579	0.289841	De-activated	Constitutive
22	26552840	26683153	10.7356	9.63775	11.6319	-1.08276	2.00774e-32	0.884403	9.69963e-25	De-activated	Activated
7	54731803	55079356	12.801	13.3909	11.953	0.584689	2.67693e-32	-0.844265	7.61951e-63	Constitutive	De-activated
9	97679902	98345316	12.2882	12.9853	12.7739	0.690663	3.09147e-32	0.481778	1.76058e-16	Constitutive	Constitutive
3	187750717	188199263	12.1441	13.0558	10.5852	0.901392	5.05019e-32	-1.55086	1.33342e-85	Activated	De-activated
20	5568619	5774076	10.8237	11.5892	11.496	0.757398	1.30851e-31	0.665106	6.90317e-25	Activated	Constitutive
10	87487009	87713684	11.6564	12.6083	11.2858	0.940474	1.39139e-31	-0.364968	7.87217e-06	Activated	Constitutive
18	46259495	46380943	8.28857	10.0191	10.2802	1.69529	1.8833e-31	1.96798	4.58445e-42	Activated	Activated
6	144073780	144337577	10.4982	11.8135	8.4671	1.2925	4.57092e-31	-2.01961	1.018e-62	Activated	De-activated
16	73060068	73145803	5.29493	9.27014	9.6047	3.96516	4.59317e-31	4.29088	7.62461e-37	Activated	Activated
1	44237831	44483813	12.5285	13.1435	12.0398	0.609435	5.54621e-31	-0.485798	1.24902e-19	Constitutive	Constitutive
1	3452125	3670307	11.3099	12.8669	12.4817	1.52581	5.55304e-31	1.14362	2.52052e-18	Activated	Activated
8	121651886	121794088	10.7356	9.54647	9.57184	-1.17305	7.42031e-31	-1.14761	4.97797e-30	De-activated	De-activated
1	148258250	148536834	11.4151	10.5992	12.2386	-0.808333	8.7708e-31	0.815237	3.24274e-34	De-activated	Activated
3	183057428	183521274	12.86	12.3319	12.4476	-0.524322	9.62898e-31	-0.411076	1.11793e-19	Constitutive	Constitutive
13	20892642	20991959	9.03844	7.4534	10.3773	-1.5501	1.49173e-30	1.31841	3.61282e-29	De-activated	Activated
12	96005133	96205392	12.01	11.1436	11.6267	-0.858063	1.57105e-30	-0.377388	3.23466e-07	De-activated	Constitutive
1	12487379	12653736	11.0122	12.0957	11.759	1.06825	1.81052e-30	0.733754	2.60862e-15	Activated	Activated
16	15792995	16025893	12.9461	13.2781	12.6448	0.329008	3.15596e-30	-0.300302	3.79272e-24	Constitutive	Constitutive
12	30700363	30832456	10.0996	8.68458	11.2129	-1.39182	3.15596e-30	1.09062	8.58871e-22	De-activated	Activated
2	229642379	229813680	12.1333	11.166	10.3614	-0.954796	4.09101e-30	-1.76545	7.98811e-96	De-activated	De-activated
3	196064068	196754779	12.9381	13.4758	13.2717	0.532899	5.6155e-30	0.331755	1.73049e-12	Constitutive	Constitutive
1	42695160	42810914	8.29182	6.46732	10.8835	-1.77681	1.44269e-29	2.57661	7.99307e-95	De-activated	Activated
9	6474076	6616334	11.8116	11.0621	11.0643	-0.740775	2.62715e-29	-0.741477	1.02737e-29	De-activated	De-activated
1	39733979	40069916	12.2302	11.4427	13.1754	-0.779971	2.72493e-29	0.937314	4.71473e-44	De-activated	Activated
4	139448765	139702447	11.5619	12.3907	11.6613	0.818912	2.83071e-29	0.0931268	0.208073	Activated	Constitutive
11	19044309	19431965	13.0642	13.4397	11.9534	0.371811	4.25997e-29	-1.10894	9.69098e-221	Constitutive	De-activated
2	229242344	229352876	10.365	9.03228	10.4983	-1.30589	5.34669e-29	0.120475	0.276467	De-activated	Constitutive
3	62541409	62623697	10.6732	8.52209	10.3142	-2.10407	7.90483e-29	-0.322233	0.065372	De-activated	Constitutive
10	124737512	124999300	13.3432	13.6473	13.3501	0.301261	1.00357e-28	0.00701174	0.840178	Constitutive	Constitutive
11	72025189	72308627	12.6102	13.1857	12.129	0.570191	1.12755e-28	-0.476888	6.49672e-20	Constitutive	Constitutive
13	23379225	23461348	8.4448	1.15355	9.24266	-7.07999	1.19555e-28	0.725685	0.000371556	De-activated	Constitutive
2	19737471	19899240	7.30154	9.99537	10.2589	2.66489	1.8032e-28	2.91427	1.39516e-34	Activated	Activated
4	145663176	145782339	10.6311	9.68728	10.7485	-0.931403	2.59026e-28	0.108862	0.179211	De-activated	Constitutive
2	229890127	230457566	12.5996	13.1833	11.6851	0.578002	3.11694e-28	-0.911331	1.26594e-64	Constitutive	De-activated
12	96337388	96585592	13.4701	12.9404	12.7149	-0.52469	9.49642e-28	-0.751953	1.64214e-55	Constitutive	De-activated
6	18260812	18369337	6.29502	9.34565	0	3.03227	1.11203e-27	-8.75526	1.78727e-09	Activated	Constitutive
1	207806053	208044838	11.0848	12.2954	10.0129	1.18897	1.62325e-27	-1.04962	4.96268e-21	Activated	De-activated
10	109893545	110041527	10.4258	11.3928	11.5376	0.952975	1.79356e-27	1.09832	1.60816e-36	Activated	Activated
3	65996577	66199946	11.1369	11.8271	11.3058	0.682329	2.1727e-27	0.162324	0.0110443	Constitutive	Constitutive
12	127145973	127329729	11.8963	11.2119	10.9462	-0.676038	2.44561e-27	-0.942229	2.54073e-51	Constitutive	De-activated
6	34392810	34602923	8.94102	10.9264	11.4982	1.93833	9.5041e-27	2.52487	2.51509e-44	Activated	Activated
18	21545102	21766704	9.23923	10.3822	10.8068	1.12253	1.45275e-26	1.5522	2.56385e-50	Activated	Activated
8	94948504	95259432	11.243	12.0936	11.8513	0.839327	1.81149e-26	0.599082	2.63319e-14	Activated	Constitutive
7	92402523	92618890	11.0447	9.73162	11.5413	-1.28893	3.63566e-26	0.478949	4.70033e-05	De-activated	Constitutive
10	114306478	114462283	7.35816	11.0202	8.90725	3.65055	4.21161e-26	1.38065	9.44068e-06	Activated	Constitutive
3	12387019	12912311	13.0113	13.554	13.35	0.537326	4.24785e-26	0.336671	3.86502e-11	Constitutive	Constitutive
1	244827152	244993646	10.6676	9.18468	11.7045	-1.45143	5.4675e-26	1.0064	2.21969e-14	De-activated	Activated
6	154941775	155270134	12.6362	13.1498	12.0022	0.508525	5.88499e-26	-0.629998	1.54951e-37	Constitutive	Constitutive
8	127570920	127870455	12.7875	13.1948	12.3784	0.403063	9.94562e-26	-0.406256	4.58442e-25	Constitutive	Constitutive
11	13023700	13345187	13.5033	13.1435	13.0922	-0.356377	2.25342e-25	-0.410455	3.35821e-33	Constitutive	Constitutive
2	75465716	75687046	12.5742	12.0356	12.3184	-0.533141	4.45895e-25	-0.254057	6.99506e-07	Constitutive	Constitutive
2	227749622	227935837	12.2382	11.7318	11.9149	-0.501061	5.38937e-25	-0.322344	2.18188e-11	Constitutive	Constitutive
2	101090971	101268538	10.5142	11.3203	10.8932	0.796137	6.68833e-25	0.371524	1.8267e-06	Activated	Constitutive
2	39893823	40100850	12.0264	11.1182	10.4325	-0.895536	1.39507e-24	-1.5857	5.36343e-72	De-activated	De-activated
13	101337534	101490208	9.48769	10.6041	9.43804	1.0966	1.47103e-24	-0.0469628	0.685236	Activated	Constitutive
21	34652443	34825399	10.8381	11.7543	10.8826	0.902074	2.38276e-24	0.0414994	0.661666	Activated	Constitutive
16	71810465	72007328	10.3983	9.50956	11.1517	-0.87424	5.31265e-24	0.74359	4.42226e-20	De-activated	Activated
11	124844572	124971305	10.1405	8.7677	10.6011	-1.34265	6.51114e-24	0.441967	0.000463797	De-activated	Constitutive
16	23146581	23434995	0	12.8732	0	14.2808	1.27665e-23	0	1	Activated	Constitutive
16	81339673	81529794	11.7763	12.5223	12.1189	0.735777	1.30156e-23	0.338027	4.53441e-06	Activated	Constitutive
1	173870257	173954537	8.81636	6.47866	10.2341	-2.27685	1.32946e-23	1.35383	1.4835e-11	De-activated	Activated
1	221723406	222004164	12.4166	11.8976	12.1376	-0.513786	1.72145e-23	-0.277656	5.42122e-08	Constitutive	Constitutive
16	75431597	75590274	10.5712	9.7646	11.8964	-0.795825	2.07131e-23	1.31761	1.43468e-70	De-activated	Activated
X	45311653	45786838	13.6872	13.2208	12.4294	-0.461183	2.24713e-23	-1.25558	3.84989e-160	Constitutive	De-activated
19	51675543	51810295	12.0461	0	11.4879	-14.1962	2.34083e-23	-0.550287	1.11651e-13	De-activated	Constitutive
1	20127838	20777910	13.4348	13.8545	13.416	0.415147	2.58735e-23	-0.0175965	0.712711	Constitutive	Constitutive
7	38581370	38753263	10.7725	11.463	9.98502	0.681359	3.63575e-23	-0.77861	3.43526e-27	Constitutive	De-activated
4	38099364	38220520	11.1257	10.5309	11.0057	-0.587733	4.02615e-23	-0.114997	0.0476058	Constitutive	Constitutive
2	111443198	111768243	12.5839	12.9107	12.5647	0.323046	4.13258e-23	-0.0182678	0.616979	Constitutive	Constitutive
3	185765365	186030483	12.8808	13.2456	12.6576	0.360912	5.08503e-23	-0.222687	2.09287e-09	Constitutive	Constitutive
3	127543689	127724253	10.8649	12.0802	11.2489	1.18912	6.36105e-23	0.368709	0.00216282	Activated	Constitutive
21	32366370	32435638	6.30791	8.38331	9.74066	2.01953	1.06101e-22	3.41486	3.50176e-63	Activated	Activated
15	70412684	70647247	11.137	11.9406	11.6236	0.791206	3.41771e-22	0.479553	3.96845e-09	Activated	Constitutive
11	60798193	60936491	9.53343	7.83983	11.5921	-1.63893	3.73099e-22	2.02939	3.28327e-37	De-activated	Activated
1	39427667	39714727	11.5828	12.1304	12.3087	0.540508	5.77186e-22	0.721822	1.05033e-38	Constitutive	Activated
1	203432328	204539806	14.5909	14.9302	14.5945	0.335199	6.91022e-22	0.00374017	0.94899	Constitutive	Constitutive
4	86822559	86976409	10.4728	9.47708	10.431	-0.97554	7.06009e-22	-0.0387758	0.713046	De-activated	Constitutive
6	142189770	142337009	10.2691	11.1108	9.91146	0.828113	8.81552e-22	-0.352035	7.69412e-05	Activated	Constitutive
2	173953303	174073172	10.9348	10.3223	10.7999	-0.604423	1.51902e-21	-0.129958	0.0356134	Constitutive	Constitutive
9	4708734	4843297	8.68239	10.6741	10.2174	1.93202	2.25938e-21	1.47577	2.04388e-13	Activated	Activated
14	74203804	74356212	8.0385	9.99732	10.3364	1.89899	2.3891e-21	2.25406	1.49852e-29	Activated	Activated
4	25959461	26356327	12.5177	13.2903	12.0739	0.760899	2.3891e-21	-0.436488	5.89813e-08	Activated	Constitutive
6	87666188	87814079	10.365	11.0575	10.9443	0.681961	3.66184e-21	0.571907	2.03794e-15	Constitutive	Constitutive
1	210336037	210464779	11.0375	9.96259	10.2787	-1.05196	4.0008e-21	-0.740922	1.25545e-11	De-activated	De-activated
11	111832318	111979352	11.2509	10.6605	11.2736	-0.582919	4.14358e-21	0.0212012	0.75746	Constitutive	Constitutive
17	80010350	80299423	12.4578	13.0854	13.1351	0.619157	4.48219e-21	0.671286	8.00065e-25	Constitutive	Constitutive
4	8465279	8618800	10.9202	11.967	11.4888	1.02589	5.30888e-21	0.553459	3.17137e-07	Activated	Constitutive
22	49880296	50036742	10.0867	11.4996	12.3107	1.37378	5.81187e-21	2.20038	3.10059e-51	Activated	Activated
10	124079413	124282309	0	12.006	0	13.443	5.81187e-21	0	1	Activated	Constitutive
15	37976481	38278580	12.9961	12.5671	12.4802	-0.424025	6.24715e-21	-0.514273	3.56674e-30	Constitutive	Constitutive
4	57029744	57224640	12.2772	12.6195	11.7002	0.337849	7.05359e-21	-0.575013	3.92664e-53	Constitutive	Constitutive
2	73827440	74047906	11.8979	11.3611	11.9801	-0.531068	1.04454e-20	0.0793665	0.160962	Constitutive	Constitutive
19	42723384	43308560	14.313	14.5572	12.4497	0.241847	1.15899e-20	-1.86115	0	Constitutive	De-activated
14	92465260	92526611	4.13139	7.72637	9.53924	3.57857	1.68769e-20	5.3954	1.74718e-46	Activated	Activated
4	40714684	40801826	9.58966	7.69006	8.65082	-1.83343	1.83103e-20	-0.876108	2.32064e-06	De-activated	Constitutive
15	68185733	68651316	12.9965	13.3723	13.3731	0.370956	2.07973e-20	0.375618	6.00084e-21	Constitutive	Constitutive
15	48297252	48458201	12.0307	11.4358	11.7918	-0.586427	2.37995e-20	-0.236036	0.000176132	Constitutive	Constitutive
3	169013564	169078931	9.51144	8.12024	9.01346	-1.34965	2.44031e-20	-0.474275	0.000635919	De-activated	Constitutive
21	38695463	39073789	12.1168	12.5737	12.6345	0.450647	2.76735e-20	0.515023	2.7314e-26	Constitutive	Constitutive
9	125102843	125472267	13.2148	12.9258	13.2198	-0.284992	3.15203e-20	0.0049487	0.910335	Constitutive	Constitutive
13	23866029	24202406	11.5555	12.3514	11.9332	0.782637	4.72642e-20	0.370635	1.42875e-05	Activated	Constitutive
1	184135326	184408400	0	11.6484	0	13.0981	6.17268e-20	0	1	Activated	Constitutive
18	12675106	13003853	11.36	11.9533	12.1141	0.584652	9.42015e-20	0.7483	5.74383e-32	Constitutive	Activated
11	76096592	76230526	9.47356	10.6661	10.9499	1.16292	9.42015e-20	1.45451	2.35044e-30	Activated	Activated
13	41029014	41623411	13.0088	13.566	12.5292	0.549422	1.29564e-19	-0.475705	6.63184e-15	Constitutive	Constitutive
2	162055864	162126150	9.04421	7.10118	9.58256	-1.88557	1.29902e-19	0.488027	0.00877671	De-activated	Constitutive
17	63780269	64037075	9.90552	11.2952	11.2044	1.34881	1.43597e-19	1.26477	1.38866e-17	Activated	Activated
17	4338814	4466304	8.83203	10.0209	10.8067	1.15965	1.47876e-19	1.95595	9.16979e-54	Activated	Activated
13	79406507	79491444	9.61698	7.82237	10.1895	-1.73878	1.65438e-19	0.526075	0.00303017	De-activated	Constitutive
8	118071971	118473996	11.0839	12.3181	10.493	1.20191	2.30399e-19	-0.566192	2.05813e-05	Activated	Constitutive
3	24459227	24681322	0	11.4174	0	12.8765	2.49015e-19	0	1	Activated	Constitutive
16	12774704	12942846	10.0978	11.3214	0	1.19152	2.9705e-19	-12.4596	3.66092e-18	Activated	De-activated
2	174661206	174842186	10.6099	0	11.5714	-12.8131	3.12983e-19	0.952745	1.96154e-40	De-activated	Activated
14	93063562	93194509	7.06502	9.56056	11.4729	2.43967	3.25235e-19	4.39733	6.23486e-59	Activated	Activated
2	64578040	65004203	13.3379	13.5755	13.2162	0.235075	3.28123e-19	-0.120908	5.59897e-06	Constitutive	Constitutive
4	53848234	54277532	12.9934	13.433	12.2511	0.433477	4.44801e-19	-0.739116	5.71779e-51	Constitutive	De-activated
13	31691181	31842178	11.7477	10.9504	11.2289	-0.783063	4.93786e-19	-0.509645	4.16719e-09	De-activated	Constitutive
1	58687050	59180195	12.9251	12.4947	12.7142	-0.424837	5.96746e-19	-0.208611	1.17668e-05	Constitutive	Constitutive
22	17498753	17855516	11.8687	12.7029	12.2007	0.819203	6.61635e-19	0.32384	0.000451751	Activated	Constitutive
7	90157488	90217789	9.06511	7.38197	9.09233	-1.62226	8.78897e-19	0.021597	0.926315	De-activated	Constitutive
17	64181198	64502138	13.5728	13.3131	13.7412	-0.256666	1.09918e-18	0.166974	5.52671e-09	Constitutive	Constitutive
2	36535139	36771319	11.9688	12.6968	10.2867	0.715554	1.17404e-18	-1.67513	1.9067e-88	Activated	De-activated
2	113722130	113925477	12.3823	11.8655	11.288	-0.510456	1.32638e-18	-1.08957	1.32527e-77	Constitutive	De-activated
2	100662643	100896841	13.2089	13.4875	11.5149	0.275422	1.39392e-18	-1.69248	0	Constitutive	De-activated
9	124035313	124310463	11.7507	12.5501	11.7227	0.784867	1.4632e-18	-0.0244014	0.813368	Activated	Constitutive
1	41226801	41330049	7.22242	8.74407	9.70692	1.46959	1.58888e-18	2.45699	6.14829e-50	Activated	Activated
3	155198366	155248366	7.80058	0.568583	7.31025	-6.99582	1.75071e-18	-0.387981	0.13735	De-activated	Constitutive
8	54312581	54362581	7.66265	4.65178	7.66311	-2.96914	1.77522e-18	0.00120394	1	De-activated	Constitutive
1	31010264	31272464	12.1318	12.46	12.6362	0.323381	1.85388e-18	0.502753	2.57611e-43	Constitutive	Constitutive
7	92935322	93074504	10.3238	0	10.7317	-12.5359	2.08975e-18	0.393083	0.000427045	De-activated	Constitutive
1	226278058	226373156	7.12428	4.41113	10.2074	-2.64621	2.67589e-18	3.04852	8.85961e-42	De-activated	Activated
7	6172389	6507230	13.2082	13.4776	13.163	0.266139	2.73483e-18	-0.0438408	0.170633	Constitutive	Constitutive
4	8084892	8398746	12.4773	13.339	13.4306	0.844912	2.7986e-18	0.937646	1.60297e-22	Activated	Activated
15	34029973	34188452	10.1942	8.80701	10.2875	-1.34681	2.96e-18	0.0809291	0.589232	De-activated	Constitutive
13	52307548	52426337	10.1803	8.8458	10.3257	-1.29147	4.11098e-18	0.128816	0.36219	De-activated	Constitutive
13	41890076	42086829	12.0888	12.6173	12.1743	0.52068	4.42948e-18	0.0805968	0.187976	Constitutive	Constitutive
11	124684437	124747829	8.84744	7.40829	9.43018	-1.38874	5.29563e-18	0.553243	0.000145804	De-activated	Constitutive
4	113762479	113857606	10.0014	8.70564	9.31271	-1.25822	5.86067e-18	-0.659745	2.66875e-06	De-activated	Constitutive
11	74233885	74473871	11.9538	11.3316	11.5394	-0.61134	7.60169e-18	-0.409783	5.88928e-09	Constitutive	Constitutive
9	105400112	105465299	9.11523	6.91175	9.45566	-2.12466	7.9285e-18	0.285456	0.181375	De-activated	Constitutive
21	45937152	46220940	12.7048	11.8326	13.2948	-0.855024	7.98063e-18	0.576739	3.51197e-09	De-activated	Constitutive
11	103470508	103638359	11.0834	10.1227	10.7463	-0.93981	8.99478e-18	-0.325512	0.00247886	De-activated	Constitutive
9	4853411	5034638	10.3589	11.5036	9.02102	1.11466	9.71298e-18	-1.31369	1.34105e-22	Activated	De-activated
7	72824754	73007726	9.61054	8.64603	11.2425	-0.939716	9.78586e-18	1.61908	1.98453e-58	De-activated	Activated
7	65950815	66254658	13.0321	12.7061	13.1276	-0.321819	1.02443e-17	0.0941615	0.0119911	Constitutive	Constitutive
16	3826473	4003874	9.88112	11.1283	10.4299	1.2109	1.06765e-17	0.523228	0.000181267	Activated	Constitutive
2	74349972	74804159	13.5616	13.2893	13.8982	-0.269117	1.16071e-17	0.336187	1.2283e-27	Constitutive	Constitutive
2	54640703	55230178	14.1768	13.8517	13.6471	-0.320497	1.47272e-17	-0.528312	4.48192e-45	Constitutive	Constitutive
7	29418189	29675708	0	10.7876	0	12.2657	1.62138e-17	0	1	Activated	Constitutive
20	48772499	48956911	0	10.8161	6.7826	12.2901	1.76587e-17	8.49574	4.67057e-09	Activated	Constitutive
11	129766892	129890468	8.66262	9.53487	10.8863	0.854285	1.9559e-17	2.2131	1.46174e-116	Activated	Activated
13	32785858	33136846	11.5345	12.5207	10.3311	0.963307	2.08775e-17	-1.18103	9.08236e-25	Activated	De-activated
3	112562046	112813716	12.8531	12.3876	12.2338	-0.458522	2.76851e-17	-0.61611	4.5077e-30	Constitutive	Constitutive
16	68625579	68829310	0	10.6555	9.42246	12.1409	2.84993e-17	11.0563	1.44891e-14	Activated	Activated
3	195834875	196028191	9.89814	10.8092	11.4842	0.891123	2.88753e-17	1.57278	1.44781e-51	Activated	Activated
2	28811709	29165546	11.0366	12.1577	12.5436	1.09115	3.62916e-17	1.4838	1.31546e-30	Activated	Activated
3	179562699	179668410	9.85072	0	10.0598	-12.0787	4.03117e-17	0.18851	0.178064	De-activated	Constitutive
9	115898676	116155590	11.9476	11.4014	11.8605	-0.537664	5.87721e-17	-0.0839894	0.190526	Constitutive	Constitutive
3	44820880	45279455	14.2851	14.0444	14.1309	-0.237692	6.88589e-17	-0.152658	7.28434e-08	Constitutive	Constitutive
14	24066236	24345813	11.3398	10.588	12.1438	-0.738512	8.13088e-17	0.792303	2.58552e-20	De-activated	Activated
1	86724504	86889586	10.8091	9.76363	11.6478	-1.01632	9.28565e-17	0.814893	4.49749e-12	De-activated	Activated
20	5000332	5107971	9.3222	8.02666	10.1066	-1.25357	1.24058e-16	0.7511	8.67159e-08	De-activated	Constitutive
12	51110407	51452368	12.814	12.3914	12.8518	-0.416675	1.3439e-16	0.03657	0.488138	Constitutive	Constitutive
1	62247725	62398909	9.68251	0	9.9703	-11.9082	2.1639e-16	0.236793	0.283816	De-activated	Constitutive
6	42437086	42595749	11.1561	10.4724	10.9842	-0.672292	2.21025e-16	-0.165329	0.039624	Constitutive	Constitutive
X	109712141	110021665	12.5818	12.0253	12.4655	-0.546803	2.43916e-16	-0.111573	0.0925035	Constitutive	Constitutive
6	11311065	11479361	0	10.3026	0	11.7982	2.93906e-16	0	1	Activated	Constitutive
14	88953643	89129438	0	10.3523	0	11.84	3.47882e-16	0	1	Activated	Constitutive
3	41925603	42054568	9.77545	10.8944	10.6236	1.08706	3.54785e-16	0.818173	4.91371e-10	Activated	Constitutive
8	122047215	122282272	12.1118	11.2671	10.1904	-0.826241	3.8631e-16	-1.91182	5.55821e-77	De-activated	De-activated
4	80054337	80336319	13.2546	12.8972	12.0255	-0.351841	3.90707e-16	-1.22736	4.83392e-172	Constitutive	De-activated
13	27118782	27270946	11.1795	10.6162	11.2321	-0.553215	3.95244e-16	0.0486365	0.479403	Constitutive	Constitutive
18	36245450	36323609	9.6298	8.21947	9.71454	-1.35486	4.3098e-16	0.0732423	0.651938	De-activated	Constitutive
22	45069191	45759686	14.3709	14.6919	14.3636	0.315915	5.07872e-16	-0.00672006	0.902264	Constitutive	Constitutive
2	113147129	113386647	12.9643	12.612	12.9121	-0.346823	6.27531e-16	-0.0497997	0.258819	Constitutive	Constitutive
15	83259913	83380850	9.34411	0	10.9529	-11.5926	6.61888e-16	1.59268	1.09229e-46	De-activated	Activated
9	73094836	73172937	9.29987	8.12925	9.65453	-1.13302	8.2257e-16	0.333707	0.0112821	De-activated	Constitutive
9	94623409	94809880	10.2829	11.1894	10.1296	0.884497	8.3024e-16	-0.139647	0.203849	Activated	Constitutive
4	54474622	54639175	0	10.1788	0	11.6734	8.90416e-16	0	1	Activated	Constitutive
6	105495032	105644473	10.6451	9.32995	9.1217	-1.26965	9.4666e-16	-1.49051	5.08535e-21	De-activated	De-activated
4	73590349	74151608	14.2994	13.7864	13.7737	-0.504171	9.5649e-16	-0.521039	7.92114e-17	Constitutive	Constitutive
1	206421758	207099557	13.7112	13.4103	13.868	-0.296566	1.04723e-15	0.155275	2.37406e-05	Constitutive	Constitutive
1	113793451	113973207	11.9221	11.1798	11.6729	-0.727184	1.09894e-15	-0.241394	0.00721576	De-activated	Constitutive
13	50561900	50790097	11.4714	10.8774	10.7476	-0.584068	1.10901e-15	-0.716972	5.37225e-23	Constitutive	De-activated
8	42609055	42771733	0	10.1098	0	11.6083	1.1785e-15	0	1	Activated	Constitutive
21	37900732	38427128	13.9822	13.6498	13.2906	-0.326683	1.19028e-15	-0.689478	3.67201e-64	Constitutive	Constitutive
10	46511279	46603035	9.60796	10.9687	10.6285	1.3112	1.27003e-15	0.975385	1.45423e-09	Activated	Constitutive
13	99042982	99246218	11.5139	12.0447	11.3921	0.520961	1.33222e-15	-0.116228	0.0785868	Constitutive	Constitutive
9	100365038	100455656	9.29501	0	10.0044	-11.5396	1.33651e-15	0.649592	0.000654571	De-activated	Constitutive
2	18422499	18604219	10.2756	11.1399	9.42563	0.843679	1.39589e-15	-0.832534	1.73281e-14	Activated	De-activated
15	85123971	85187717	8.96747	7.81886	9.66555	-1.11431	1.67681e-15	0.672909	1.3747e-07	De-activated	Constitutive
3	27425182	27743748	13.9205	13.554	13.3484	-0.35995	2.08035e-15	-0.569828	2.5654e-36	Constitutive	Constitutive
1	146362340	146413866	9.03846	7.75431	9.82953	-1.23627	2.35662e-15	0.756031	1.3641e-07	De-activated	Constitutive
13	30282279	30924553	14.102	13.9245	13.6133	-0.175937	2.51331e-15	-0.487913	5.26026e-107	Constitutive	Constitutive
10	124293009	124623552	0	11.2999	9.71657	12.6403	2.66566e-15	11.2622	2.04198e-12	Activated	Activated
1	214458847	214700945	13.6587	13.3368	13.074	-0.316105	2.70373e-15	-0.582972	3.61569e-48	Constitutive	Constitutive
6	72549446	72643600	9.14772	0	9.93307	-11.3984	2.88318e-15	0.725683	8.87211e-05	De-activated	Constitutive
2	213129339	213267340	9.37497	10.9691	0	1.52546	3.78592e-15	-11.7537	3.55331e-16	Activated	De-activated
14	91207662	91311104	9.03651	0	11.2233	-11.2948	4.09106e-15	2.16493	3.1791e-53	De-activated	Activated
15	78909088	79015428	7.49338	9.5221	10.1199	1.93957	4.30701e-15	2.5664	4.32879e-25	Activated	Activated
11	61896434	62117178	11.4621	11.8497	12.6411	0.381645	4.31741e-15	1.17553	4.40213e-137	Constitutive	Activated
2	151272482	151409998	9.05569	0	10.8324	-11.3107	4.47018e-15	1.73469	8.70169e-22	De-activated	Activated
8	26207747	26335299	8.69468	9.86089	9.91552	1.12823	4.71493e-15	1.1873	9.32981e-17	Activated	Activated
6	46831506	47244446	12.3728	12.8321	12.392	0.450697	4.79991e-15	0.0174083	0.798644	Constitutive	Constitutive
12	95491623	95894203	12.993	13.3875	12.2379	0.387596	4.90146e-15	-0.752041	9.15358e-51	Constitutive	De-activated
2	186485745	186633903	11.9947	11.5117	12.033	-0.473865	5.29801e-15	0.0351959	0.57907	Constitutive	Constitutive
15	45401585	45476251	9.98652	8.91166	10.4389	-1.04378	5.32706e-15	0.432474	0.000701232	De-activated	Constitutive
4	121642054	121865678	12.9075	12.4928	12.7721	-0.407088	5.82658e-15	-0.132575	0.0109804	Constitutive	Constitutive
17	68243351	68447770	10.8181	11.2852	10.5763	0.45839	5.85677e-15	-0.237548	9.07367e-05	Constitutive	Constitutive
10	96974344	97062736	0	9.78063	9.7223	11.2935	6.21892e-15	11.3463	4.34318e-15	Activated	Activated
1	35149166	35272788	10.2797	9.57535	10.5008	-0.689829	7.3325e-15	0.211568	0.0130989	Constitutive	Constitutive
7	143905478	144017277	0	9.76383	0	11.2757	7.6055e-15	0	1	Activated	Constitutive
2	1526850	1694760	11.23	12.0445	11.3271	0.795414	7.78168e-15	0.089421	0.383648	Activated	Constitutive
14	20403635	20513402	8.96954	0	10.5976	-11.2254	8.33989e-15	1.56719	6.0432e-14	De-activated	Activated
1	184611382	184708247	0	9.70406	0	11.2175	1.10593e-14	0	1	Activated	Constitutive
15	73851275	74073564	11.914	11.3108	12.4311	-0.591062	1.12326e-14	0.510693	9.16015e-12	Constitutive	Constitutive
2	96837761	96951515	8.82754	0	11.7013	-11.0947	1.13873e-14	2.86262	2.27203e-124	De-activated	Activated
14	20998914	21142663	8.8342	0	10.6152	-11.1004	1.15512e-14	1.75873	1.17961e-38	De-activated	Activated
1	37875139	38047605	11.667	11.158	12.1077	-0.498741	1.18998e-14	0.436764	4.14545e-12	Constitutive	Constitutive
12	111296293	111460280	11.6941	12.1541	11.9442	0.451637	1.22457e-14	0.247676	2.65224e-05	Constitutive	Constitutive
10	62274544	62431831	0	9.79985	0	11.2978	1.48458e-14	0	1	Activated	Constitutive
4	150990873	151109849	10.068	9.41796	11.0306	-0.637404	1.49872e-14	0.951786	3.62828e-35	Constitutive	Activated
11	45369648	45509275	8.77541	0	11.0141	-11.0437	1.58531e-14	2.21851	1.58758e-59	De-activated	Activated
1	200275409	200530342	12.1781	11.5757	11.7601	-0.590553	1.58531e-14	-0.412797	6.52451e-08	Constitutive	Constitutive
9	71582590	71679749	0	9.64264	0	11.1577	1.58531e-14	0	1	Activated	Constitutive
8	106057969	106141383	0	9.63995	0	11.1553	1.58531e-14	0	1	Activated	Constitutive
8	141283993	141391550	0	9.63383	10.5204	11.1498	1.59606e-14	12.1192	6.08585e-17	Activated	Activated
17	19681521	19770675	0	9.54174	9.77845	11.0669	1.78056e-14	11.4026	2.60946e-15	Activated	Activated
9	77417629	77538366	0	9.6103	0	11.1255	1.98654e-14	0	1	Activated	Constitutive
20	58600376	58650376	8.92862	0	9.21514	-11.1754	2.18547e-14	0.218029	0.408571	De-activated	Constitutive
6	104567830	104690264	0	9.60026	0	11.1139	2.38917e-14	0	1	Activated	Constitutive
12	71691032	71771113	8.70443	0	10.1587	-10.974	2.53627e-14	1.41629	7.50401e-19	De-activated	Activated
15	48571080	49117150	13.9184	13.6585	13.2632	-0.256131	2.74442e-14	-0.654164	5.63104e-84	Constitutive	Constitutive
6	106032477	106224791	12.2173	11.7208	11.7201	-0.486719	2.91056e-14	-0.49341	1.11109e-14	Constitutive	Constitutive
17	13332253	13486732	11.1495	10.5201	10.7876	-0.615931	2.92647e-14	-0.356898	8.78835e-06	Constitutive	Constitutive
8	42062258	42452650	13.8985	14.1064	13.4248	0.205675	2.93742e-14	-0.472637	5.57656e-67	Constitutive	Constitutive
X	123733096	123975569	11.6438	10.9041	11.7782	-0.721231	3.0034e-14	0.125113	0.179701	De-activated	Constitutive
19	58317775	58592578	11.2127	10.1964	12.8608	-0.986349	3.09623e-14	1.62729	2.51556e-37	De-activated	Activated
9	34342725	34716081	11.118	11.6729	12.3026	0.543878	3.27666e-14	1.17743	1.27716e-62	Constitutive	Activated
4	41830520	41978627	0	9.50407	5.65225	11.0227	3.53679e-14	7.35619	4.74988e-07	Activated	Constitutive
1	54784863	55110422	13.2696	13.6393	12.8126	0.362736	3.9257e-14	-0.453409	8.64017e-21	Constitutive	Constitutive
6	14681873	14749945	8.64508	0	9.22278	-10.9118	5.01234e-14	0.50846	0.0164091	De-activated	Constitutive
11	113379408	113445831	8.77779	0	9.71688	-11.0282	5.56821e-14	0.773202	0.00668531	De-activated	Constitutive
18	57756406	58024871	12.0293	12.4685	11.3208	0.43027	5.70388e-14	-0.702395	4.09018e-33	Constitutive	De-activated
7	139768657	140083046	12.3753	12.7478	12.3896	0.365416	5.95677e-14	0.0138759	0.81415	Constitutive	Constitutive
15	60303699	60498441	12.1394	11.6183	11.9863	-0.510105	6.09344e-14	-0.14798	0.0285791	Constitutive	Constitutive
9	126777608	126935381	9.56716	10.4985	10.491	0.904823	6.26763e-14	0.898401	5.28111e-14	Activated	Activated
17	67957129	68121407	10.6831	11.156	11.3263	0.462769	6.36779e-14	0.637844	1.5136e-25	Constitutive	Constitutive
6	32028392	32177231	9.84632	10.937	11.6504	1.05531	6.93446e-14	1.7803	1.0008e-36	Activated	Activated
4	112076228	112161329	8.5484	0	9.60827	-10.8193	7.93047e-14	0.976597	3.59027e-06	De-activated	Constitutive
1	167605367	167963173	12.4452	12.7329	12.3297	0.282376	8.21274e-14	-0.113675	0.00324294	Constitutive	Constitutive
8	60904866	60965354	8.49052	0	9.49706	-10.7672	8.2386e-14	0.954815	1.9785e-08	De-activated	Constitutive
15	55723286	55855319	8.44481	0	11.0771	-10.7261	8.42527e-14	2.61825	3.56335e-104	De-activated	Activated
2	31984701	32108596	9.02492	7.68599	10.9142	-1.27764	8.94454e-14	1.85724	1.38583e-30	De-activated	Activated
3	11050074	11329022	11.1716	10.7103	12.0602	-0.453535	1.00737e-13	0.882997	1.39048e-52	Constitutive	Activated
8	96342881	96469899	0	9.32995	0	10.8534	1.01019e-13	0	1	Activated	Constitutive
8	142616759	142758379	9.99452	10.8173	11.0839	0.801977	1.06059e-13	1.07089	1.13583e-23	Activated	Activated
13	33557045	33684692	0	9.40512	0	10.9175	1.17758e-13	0	1	Activated	Constitutive
10	76528694	76640846	0	9.309	0	10.8322	1.20236e-13	0	1	Activated	Constitutive
4	40650480	40700480	8.60147	0	8.13663	-10.8596	1.27556e-13	-0.354987	0.190569	De-activated	Constitutive
10	122244174	122602887	13.6378	13.2985	13.4951	-0.332604	1.37928e-13	-0.139201	0.00202043	Constitutive	Constitutive
10	45768266	45832612	9.34877	7.99755	10.2109	-1.28994	1.4436e-13	0.814775	6.26579e-07	De-activated	Constitutive
1	165760051	165846005	8.86707	7.84837	10.1492	-0.984774	1.50654e-13	1.25884	3.01042e-25	De-activated	Activated
12	47120103	47387501	12.3069	11.9287	11.4161	-0.371458	1.61554e-13	-0.885731	1.35926e-67	Constitutive	De-activated
2	162196588	162318500	11.127	10.4743	10.2368	-0.637555	1.61962e-13	-0.879437	2.56e-24	Constitutive	De-activated
2	32211619	32368945	10.0689	9.1196	10.9325	-0.918438	1.67993e-13	0.838672	1.67926e-12	De-activated	Activated
7	36279854	36496509	11.2906	11.7244	10.9042	0.425281	1.76549e-13	-0.383292	1.11027e-10	Constitutive	Constitutive
8	71815495	71868954	8.42135	0	9.25956	-10.6946	1.77661e-13	0.741041	0.00124686	De-activated	Constitutive
8	101390409	101486525	0	9.21056	0	10.7371	2.03664e-13	0	1	Activated	Constitutive
7	92103854	92197130	9.59624	8.0009	10.1037	-1.51267	2.03687e-13	0.455335	0.0174686	De-activated	Constitutive
15	34287763	34381740	9.86381	8.82111	10.7597	-1.0122	2.10286e-13	0.865859	3.83856e-11	De-activated	Activated
12	43802343	43852343	8.46777	0	9.20223	-10.7317	2.37631e-13	0.593795	0.0297171	De-activated	Constitutive
1	150413433	151657337	14.9609	14.7955	15.0483	-0.16386	2.50319e-13	0.0869533	9.50218e-05	Constitutive	Constitutive
17	80400766	80590501	11.6517	12.3528	12.2032	0.684287	2.51045e-13	0.540629	5.99708e-09	Constitutive	Constitutive
9	104795308	105281605	12.8653	12.4886	12.13	-0.369465	2.69098e-13	-0.731896	3.68829e-47	Constitutive	De-activated
8	143778878	144192595	11.7766	12.7221	13.2859	0.917152	2.70346e-13	1.48787	1.44768e-32	Activated	Activated
2	27018185	27932948	14.3114	14.1491	14.6732	-0.160871	3.0612e-13	0.361486	7.06117e-64	Constitutive	Constitutive
9	86334028	86423447	9.49051	8.45487	9.2807	-1.00218	3.16592e-13	-0.193764	0.138327	De-activated	Constitutive
4	83496483	83546483	8.29509	0	8.88776	-10.5725	3.52297e-13	0.506869	0.0289278	De-activated	Constitutive
12	12248604	12354021	7.07261	8.73517	9.25811	1.57702	3.63974e-13	2.12929	1.72125e-22	Activated	Activated
12	69565636	69666041	8.2292	0	9.89286	-10.5129	3.75622e-13	1.6038	1.63701e-14	De-activated	Activated
12	886844	1057437	11.0909	11.7649	10.2905	0.658625	4.08108e-13	-0.788199	1.71386e-17	Constitutive	De-activated
11	6592915	6699319	8.83641	9.74854	10.3408	0.884884	4.23282e-13	1.48518	6.96918e-35	Activated	Activated
12	98413725	98637966	10.8518	10.3599	11.7249	-0.48322	4.23282e-13	0.866076	7.33327e-43	Constitutive	Activated
2	38883708	38979846	8.54567	7.09363	9.30908	-1.38237	4.23827e-13	0.711501	4.12256e-05	De-activated	Constitutive
15	99383230	99565214	8.28869	0	11.6522	-10.5625	4.71431e-13	3.31899	1.12276e-29	De-activated	Activated
4	185522140	185572140	8.22244	0	8.96219	-10.5028	4.96972e-13	0.64378	0.00556117	De-activated	Constitutive
3	70811956	70861956	8.20536	0	8.76651	-10.4871	5.15783e-13	0.481137	0.032639	De-activated	Constitutive
3	124793198	125252727	13.8976	14.1321	13.6224	0.231104	5.45227e-13	-0.274375	2.14699e-17	Constitutive	Constitutive
1	84683946	84733946	8.80286	7.08617	8.40834	-1.6296	5.86453e-13	-0.342612	0.0939044	De-activated	Constitutive
9	21523710	21887931	13.8932	13.5152	13.7147	-0.369959	6.63964e-13	-0.175627	0.00067527	Constitutive	Constitutive
6	53081442	53216962	0	9.21132	6.93432	10.7191	6.83565e-13	8.61203	8.22477e-09	Activated	Constitutive
9	133023125	133143384	8.62475	10.0887	11.5038	1.39345	7.47748e-13	2.84797	1.77551e-47	Activated	Activated
7	5773223	5908600	0	8.82554	9.40911	10.3746	7.62711e-13	11.0428	2.06134e-14	Activated	Activated
3	126480561	126569600	0	8.99406	9.58486	10.5237	8.05637e-13	11.2028	2.21944e-14	Activated	Activated
15	56830276	56917558	9.2509	8.08384	8.87632	-1.12005	9.48627e-13	-0.349435	0.0196784	De-activated	Constitutive
1	21085637	21668897	13.546	13.9613	13.6047	0.406324	9.88749e-13	0.0562592	0.339863	Constitutive	Constitutive
11	72595926	72855236	12.3912	11.8508	12.765	-0.528962	1.02202e-12	0.368928	5.09157e-07	Constitutive	Constitutive
7	26088832	26166967	0	8.94141	0	10.4729	1.12373e-12	0	1	Activated	Constitutive
11	117016055	117357208	12.624	12.3776	12.5421	-0.242427	1.14742e-12	-0.080664	0.0185828	Constitutive	Constitutive
15	76272211	76376458	7.20187	9.08908	9.69069	1.78342	1.15141e-12	2.42084	1.1836e-21	Activated	Activated
17	48353353	48403353	8.20883	0	6.58776	-10.4769	1.24367e-12	-1.42028	2.80025e-05	De-activated	Constitutive
14	103821400	103921671	0	8.71241	11.0293	10.2643	1.34167e-12	12.6165	2.12253e-18	Activated	Activated
20	61164327	61232977	0	8.94601	0	10.4734	1.34167e-12	0	1	Activated	Constitutive
22	39010381	39566444	14.0945	14.4821	14.5255	0.379255	1.36383e-12	0.428051	1.4254e-15	Constitutive	Constitutive
10	46356195	46499343	0	8.85829	8.08318	10.3931	1.58216e-12	9.74579	3.20734e-11	Activated	Activated
2	199954136	200347561	9.97057	12.6479	8.75202	2.59329	1.58216e-12	-1.00826	0.00146269	Activated	Constitutive
11	32065159	32168955	8.77079	9.69538	8.89755	0.895038	1.67081e-12	0.111913	0.380847	Activated	Constitutive
20	58053747	58196413	8.80963	10.0271	6.75025	1.16704	1.7599e-12	-2.00575	4.95925e-27	Activated	De-activated
6	118703638	118779950	9.66388	8.72719	9.68447	-0.909448	1.82256e-12	0.0187814	0.908463	De-activated	Constitutive
10	121907310	121998723	9.36882	6.50531	10.6721	-2.78256	1.86101e-12	1.07985	0.000955069	De-activated	Constitutive
16	11537247	12035566	13.2828	13.4715	13.5282	0.186155	1.93202e-12	0.244681	1.08404e-20	Constitutive	Constitutive
12	90036279	90086279	8.1024	0	6.49649	-10.3755	1.93202e-12	-1.40171	2.73275e-05	De-activated	Constitutive
3	99498256	99665434	10.9785	11.5799	9.72603	0.587008	1.95262e-12	-1.24441	4.36607e-46	Constitutive	De-activated
3	194993393	195079796	0	8.62181	10.1388	10.1781	2.03944e-12	11.7517	3.78026e-16	Activated	Activated
8	23663302	23942548	12.5622	12.264	11.4629	-0.292701	2.15134e-12	-1.095	1.09802e-143	Constitutive	De-activated
9	111022194	111388339	11.4771	12.4948	0	0.98233	2.15134e-12	-13.7998	5.64891e-22	Activated	De-activated
18	2846435	2896744	3.9471	7.50716	7.19944	3.52294	2.2715e-12	3.0961	9.33279e-11	Activated	Activated
10	6094874	6180020	9.79147	8.93896	10.6776	-0.828543	2.28512e-12	0.865733	1.02055e-14	De-activated	Activated
4	149942778	150123982	10.8491	11.624	10.9568	0.752943	2.59795e-12	0.0968794	0.368946	Activated	Constitutive
7	158663023	158783397	9.98658	8.79825	10.8397	-1.13699	3.08816e-12	0.81076	1.9315e-07	De-activated	Constitutive
1	53658778	54222329	13.5431	13.3135	13.7837	-0.225904	3.20843e-12	0.240036	6.61209e-14	Constitutive	Constitutive
1	240691096	240778917	0	8.8395	0	10.3644	3.33927e-12	0	1	Activated	Constitutive
4	153385767	153513922	9.78343	10.6721	10.125	0.860686	3.57937e-12	0.324197	0.00881336	Activated	Constitutive
12	101845859	101895859	7.80055	0	8.76014	-10.0967	3.89644e-12	0.852296	0.00032244	De-activated	Constitutive
2	241415453	241628190	11.9682	12.4874	12.3941	0.506881	4.18318e-12	0.420728	8.71589e-09	Constitutive	Constitutive
17	57141868	57264818	7.67754	0	10.5492	-9.98504	4.52133e-12	2.8492	8.23012e-66	De-activated	Activated
15	76943384	77115902	10.4383	9.78009	11.7263	-0.643371	4.76645e-12	1.27642	5.16351e-47	Constitutive	Activated
18	35403640	35522194	8.76612	9.96277	9.08772	1.14612	5.02836e-12	0.288251	0.0766459	Activated	Constitutive
9	91356663	91415962	7.69715	0	9.3961	-10.0004	5.18608e-12	1.63674	2.65319e-14	De-activated	Activated
17	59828821	60200479	12.8958	12.6185	12.849	-0.272215	5.49901e-12	-0.0451146	0.269323	Constitutive	Constitutive
6	137680097	137915436	12.5411	12.1832	12.216	-0.350237	5.79092e-12	-0.323776	2.14688e-10	Constitutive	Constitutive
1	241579085	241921121	12.5481	12.9806	9.99867	0.422332	6.09481e-12	-2.54946	0	Constitutive	De-activated
6	13486773	13544645	7.79604	6.20796	9.21831	-1.50086	6.11651e-12	1.36449	2.52403e-12	De-activated	Activated
11	44828098	44896826	0	8.62328	0	10.1633	6.29717e-12	0	1	Activated	Constitutive
1	116848585	116900002	7.68243	0	8.95531	-9.98389	6.47857e-12	1.17357	6.0558e-07	De-activated	Constitutive
2	87260570	87366184	5.24243	8.64603	7.61096	3.3595	6.87832e-12	2.10111	1.74206e-06	Activated	Constitutive
9	122322574	122424170	6.11718	9.12259	8.9583	2.93949	6.941e-12	2.68244	5.33533e-11	Activated	Activated
2	238907746	239011797	7.66766	0	10.5222	-9.96927	7.11138e-12	2.80214	3.65437e-29	De-activated	Activated
13	113491329	113672557	9.27733	11.3979	10.2433	2.00263	7.20886e-12	0.825863	0.00193233	Activated	Constitutive
1	40754279	41053085	13.5587	13.8154	13.3175	0.25213	7.71462e-12	-0.239301	1.28797e-10	Constitutive	Constitutive
21	39271167	39414695	10.447	10.9441	10.7923	0.485665	7.86986e-12	0.34088	1.85228e-06	Constitutive	Constitutive
2	204442862	204538770	0	8.66659	0	10.1972	7.9437e-12	0	1	Activated	Constitutive
20	51267894	51464388	12.1234	11.7636	12.1876	-0.351217	8.17287e-12	0.0626181	0.229876	Constitutive	Constitutive
2	202052344	202403927	12.4535	12.7936	12.5368	0.332392	8.2709e-12	0.0795559	0.11016	Constitutive	Constitutive
X	12056265	12210471	8.43614	10.54	0	1.98502	8.36826e-12	-10.8342	1.10584e-13	Activated	De-activated
4	123318681	123397545	0	8.95385	5.99686	10.4489	8.70543e-12	7.67001	5.8448e-07	Activated	Constitutive
7	90310722	90361122	8.40063	4.84933	8.41069	-3.53075	8.81183e-12	0.006149	1	De-activated	Constitutive
20	12960607	13010607	7.67253	0	9.11195	-9.96999	8.88855e-12	1.30786	1.86256e-06	De-activated	Constitutive
10	58151509	58222240	6.29498	1.15355	9.47642	-4.95017	9.05137e-12	3.08048	1.02809e-15	Constitutive	Activated
1	51161184	51389312	11.6778	11.3155	12.0732	-0.353963	9.12913e-12	0.393248	8.72269e-15	Constitutive	Constitutive
17	68791417	68850105	0	8.5964	0	10.1327	9.19057e-12	0	1	Activated	Constitutive
6	32868830	32918830	6.81854	0.890511	7.44682	-5.7223	9.23078e-12	0.394681	0.251382	Constitutive	Constitutive
10	119425816	119807092	13.8001	14.0247	13.907	0.220768	9.61228e-12	0.105638	0.00122161	Constitutive	Constitutive
16	20870218	20974204	10.0442	9.34253	10.062	-0.680841	9.65468e-12	0.0155284	0.903683	Constitutive	Constitutive
11	33145645	33454908	12.4751	11.9913	11.7276	-0.472103	1.02249e-11	-0.741125	1.49044e-26	Constitutive	De-activated
4	113924812	114113512	11.607	12.126	10.2231	0.506308	1.17535e-11	-1.37725	5.4697e-70	Constitutive	De-activated
2	196580520	196635381	7.62208	0	8.6478	-9.92032	1.20459e-11	0.877626	0.00123535	De-activated	Constitutive
7	28175274	28410313	10.9629	9.87407	11.5851	-1.04736	1.24186e-11	0.588255	8.81349e-05	De-activated	Constitutive
13	23655084	23759662	10.4549	9.76004	10.0583	-0.675728	1.24572e-11	-0.388152	8.39497e-05	Constitutive	Constitutive
1	224445308	224607596	11.1942	10.5632	10.5825	-0.614504	1.25881e-11	-0.600942	2.67789e-11	Constitutive	Constitutive
10	17180061	17266999	10.0384	9.33284	9.85329	-0.684699	1.36025e-11	-0.175469	0.074927	Constitutive	Constitutive
7	99118101	99404613	12.6328	12.2794	12.6535	-0.345933	1.39206e-11	0.0199453	0.730634	Constitutive	Constitutive
7	107611128	107771711	11.0059	10.4272	10.7699	-0.565304	1.4129e-11	-0.228793	0.0058503	Constitutive	Constitutive
10	74994351	75320595	12.4321	12.8079	12.3093	0.366469	1.54942e-11	-0.118446	0.0323632	Constitutive	Constitutive
19	43581437	43820317	12.5052	12.1022	12.9607	-0.393528	1.70922e-11	0.452202	5.59293e-15	Constitutive	Constitutive
4	176333690	176656637	12.5194	11.7996	11.3729	-0.699749	1.78935e-11	-1.12914	2.11238e-27	Constitutive	De-activated
1	45212542	45293862	0	8.4834	0	10.0204	1.92351e-11	0	1	Activated	Constitutive
11	101860203	101910203	7.52114	0	7.52936	-9.82266	1.99311e-11	0.00576272	1	De-activated	Constitutive
12	15708883	15961434	12.3976	12.8745	11.584	0.465271	2.0753e-11	-0.806822	2.18285e-30	Constitutive	De-activated
20	2749333	2849029	0	8.12277	10.2848	9.6969	2.13235e-11	11.8938	1.57523e-16	Activated	Activated
2	172578044	173162480	13.4857	13.8151	13.0433	0.321589	2.16499e-11	-0.44012	1.40159e-19	Constitutive	Constitutive
X	71209280	71274565	7.49891	0	8.84946	-9.80108	2.23106e-11	1.1996	2.71386e-05	De-activated	Constitutive
11	27190561	27276672	7.58055	0	9.7164	-9.87246	2.37066e-11	1.97095	1.8343e-08	De-activated	Constitutive
7	41154112	41204112	1.07234	7.29455	7.03853	6.1288	2.40948e-11	5.88561	9.21645e-11	Activated	Activated
2	223845428	223998615	7.88003	9.12968	9.52532	1.19151	2.4136e-11	1.60078	3.2942e-19	Activated	Activated
15	82518019	82568019	7.37642	0	9.69324	-9.69066	2.45479e-11	2.25778	1.23265e-22	De-activated	Activated
3	142150423	142362925	11.6608	12.1218	11.3499	0.449558	2.52022e-11	-0.307778	7.56367e-06	Constitutive	Constitutive
X	129647225	129739176	0	8.118	8.10379	9.69217	2.5896e-11	9.7724	1.58006e-11	Activated	Activated
7	50767388	50880341	9.37491	10.1447	10.6607	0.745414	2.69089e-11	1.26785	2.06968e-30	Activated	Activated
16	10839110	10889110	7.44765	0	8.74892	-9.7521	2.75288e-11	1.1503	4.70142e-05	De-activated	Constitutive
1	85189478	85386736	12.1049	11.5577	11.9971	-0.532652	2.85601e-11	-0.101529	0.203692	Constitutive	Constitutive
3	56673814	56733910	7.31427	0	9.62401	-9.63215	2.99969e-11	2.25838	5.66841e-26	De-activated	Activated
2	236669094	236771103	7.46507	0	10.2097	-9.76545	3.12561e-11	2.63931	1.86088e-15	De-activated	Activated
1	100279851	100329851	7.39461	0	8.22414	-9.70246	3.21669e-11	0.696724	0.00786294	De-activated	Constitutive
2	176422259	176633961	9.93687	10.8323	10.0964	0.863838	3.24352e-11	0.143234	0.266624	Activated	Constitutive
19	35475460	35579257	7.24927	0	11.0988	-9.57197	3.47305e-11	3.84163	1.46365e-101	De-activated	Activated
4	88481051	88639372	11.7168	11.3122	11.1325	-0.393783	3.94681e-11	-0.580623	3.80562e-22	Constitutive	Constitutive
3	194687121	194806222	0	8.18945	9.20272	9.74626	4.03002e-11	10.8288	1.85804e-13	Activated	Activated
1	19446027	19901297	12.3414	12.8668	12.763	0.511688	4.12699e-11	0.415148	8.87819e-08	Constitutive	Constitutive
10	125963052	126020415	7.30791	0	8.88264	-9.62134	4.13952e-11	1.46854	1.80232e-08	De-activated	Constitutive
8	54091773	54177740	7.4706	0	9.6261	-9.76411	4.54445e-11	1.9713	7.70768e-08	De-activated	Constitutive
10	126390702	126506848	9.37191	8.26492	10.516	-1.05993	4.68816e-11	1.10323	6.27227e-13	De-activated	Activated
2	97597445	97661255	7.22915	0	9.53371	-9.54905	4.76624e-11	2.2459	1.29884e-22	De-activated	Activated
11	33643180	33853801	11.5269	11.0406	11.5029	-0.474332	4.76624e-11	-0.0227271	0.781145	Constitutive	Constitutive
15	58425848	58552773	8.79152	10.2292	9.19481	1.35659	4.81656e-11	0.354163	0.0733772	Activated	Constitutive
17	73230487	73398060	9.15127	8.37221	12.3428	-0.757803	4.85603e-11	3.18559	1.06267e-204	De-activated	Activated
2	241731913	241833711	0	8.17971	9.94223	9.73367	5.07883e-11	11.544	5.49564e-15	Activated	Activated
3	136702528	136868344	11.095	11.6153	11.2107	0.506562	5.12564e-11	0.107325	0.169286	Constitutive	Constitutive
6	137213593	137268865	0	8.0715	7.56277	9.63977	5.35842e-11	9.23712	2.99373e-10	Activated	Constitutive
12	10167889	10223716	0	8.2926	0	9.83466	5.35842e-11	0	1	Activated	Constitutive
X	120550403	120807515	11.8899	11.306	11.237	-0.56765	5.57126e-11	-0.643075	1.01315e-13	Constitutive	Constitutive
2	225022413	225157913	11.5059	10.8421	11.0804	-0.644455	6.32629e-11	-0.416131	2.23639e-05	Constitutive	Constitutive
17	62046610	62124825	9.07267	7.99954	9.66864	-1.02568	6.3497e-11	0.562967	0.000135479	De-activated	Constitutive
3	196799574	197083768	11.5788	12.0151	11.9461	0.424582	6.69806e-11	0.363682	2.64529e-08	Constitutive	Constitutive
4	76456275	76974895	13.4125	13.7389	12.8039	0.318171	6.92029e-11	-0.605765	1.44239e-34	Constitutive	Constitutive
9	120637373	121014374	13.2413	13.0611	13.149	-0.178073	7.02323e-11	-0.0912954	0.000817884	Constitutive	Constitutive
6	105175416	105253809	9.41251	8.39741	9.24038	-0.974027	7.1978e-11	-0.1557	0.273404	De-activated	Constitutive
15	38500543	38560325	8.94512	7.53464	8.72873	-1.33181	7.31708e-11	-0.184583	0.329466	De-activated	Constitutive
X	49017885	49088432	8.21223	6.00222	9.45457	-2.0674	7.35668e-11	1.09305	8.76319e-05	De-activated	Constitutive
12	108490072	108854776	14.0638	13.8249	14.0677	-0.23445	7.95768e-11	0.00407932	0.944513	Constitutive	Constitutive
9	38052431	38136917	0	8.00048	8.4116	9.56954	8.09188e-11	10.064	7.17023e-12	Activated	Activated
1	232118027	232201482	0	8.22906	3.67501	9.76986	8.26911e-11	4.82547	0.000427755	Activated	Constitutive
3	172448479	172804118	12.6854	12.239	12.3029	-0.435402	8.51634e-11	-0.378268	1.8609e-08	Constitutive	Constitutive
18	21137223	21305369	10.9338	11.5574	10.8972	0.605342	8.8759e-11	-0.0341304	0.741129	Constitutive	Constitutive
11	45013522	45111947	0	8.20062	0	9.74367	8.88976e-11	0	1	Activated	Constitutive
1	145414970	145497057	8.55914	9.41191	9.88537	0.8224	9.52247e-11	1.30095	3.85144e-25	Activated	Activated
1	68239393	68368642	9.24423	10.0948	10.3031	0.819521	9.97855e-11	1.03141	2.31781e-16	Activated	Activated
21	28782721	28906522	7.35798	9.44937	8.25341	1.95797	9.98414e-11	0.744829	0.00657667	Activated	Constitutive
1	246666024	246739095	7.15311	0	9.58982	-9.46566	1.24037e-10	2.31453	1.71471e-12	Constitutive	Activated
15	60959288	61009288	2.29492	7.50745	0	5.15164	1.27064e-10	-3.47232	0.00327083	Constitutive	Constitutive
2	174495733	174545733	7.20199	0	8.02164	-9.5085	1.27343e-10	0.626872	0.0389631	Constitutive	Constitutive
7	112697118	112760372	0	8.10934	0	9.65579	1.34753e-10	0	1	Constitutive	Constitutive
20	22742492	22799509	0	7.89286	7.8413	9.46526	1.39257e-10	9.50926	1.02395e-10	Constitutive	Constitutive
1	144422892	144571401	10.4058	9.67708	10.6966	-0.70504	1.3965e-10	0.278177	0.00956152	Constitutive	Constitutive
4	74253488	74711047	13.8294	13.4801	13.4183	-0.340237	1.44793e-10	-0.408527	2.0198e-14	Constitutive	Constitutive
12	59014290	59087557	9.66263	8.22147	8.69074	-1.35796	1.46088e-10	-0.897526	1.13622e-05	Constitutive	Constitutive
8	32192024	32392335	12.1175	11.6257	11.638	-0.478929	1.62758e-10	-0.473813	2.55406e-10	Constitutive	Constitutive
4	48730496	48968459	11.421	10.9722	11.0684	-0.437725	1.66305e-10	-0.348579	3.77382e-07	Constitutive	Constitutive
8	18978891	19380430	13.6541	13.4324	13.3329	-0.218188	1.73027e-10	-0.320397	7.77169e-21	Constitutive	Constitutive
4	106382526	106434054	0	8.03919	0	9.58964	1.73084e-10	0	1	Constitutive	Constitutive
2	142836376	142886376	7.11699	0	8.41977	-9.42689	1.83627e-10	1.08549	0.000791554	Constitutive	Constitutive
12	68191504	69090354	13.6689	14.0559	13.1495	0.37651	1.8405e-10	-0.515298	5.93695e-18	Constitutive	Constitutive
4	140051355	140333224	10.9066	11.4867	10.9693	0.562913	1.84528e-10	0.0563236	0.538476	Constitutive	Constitutive
6	11238694	11288694	0	8.03607	0	9.58521	1.91939e-10	0	1	Constitutive	Constitutive
10	60941342	60991342	0	7.89851	6.20835	9.46367	1.92405e-10	7.90323	1.0711e-07	Constitutive	Constitutive
14	60609242	60776576	10.118	11.0114	8.88669	0.859703	2.00366e-10	-1.20412	7.44217e-18	Constitutive	De-activated
11	85767983	85946221	11.3661	10.6059	10.8572	-0.73615	2.00557e-10	-0.492297	1.79503e-05	Constitutive	Constitutive
1	67413987	67967546	13.5521	13.7799	13.3236	0.223223	2.03221e-10	-0.227792	1.32518e-10	Constitutive	Constitutive
7	98842466	98892466	1.07234	7.5696	7.96549	6.38315	2.14972e-10	6.79856	8.67126e-12	Constitutive	Activated
15	68996835	69392255	12.3963	12.7634	12.5124	0.356872	2.41949e-10	0.11197	0.050496	Constitutive	Constitutive
7	92853542	92903542	8.69962	4.11647	7.41134	-4.55988	2.51592e-10	-0.74939	0.0700627	Constitutive	Constitutive
4	125651244	125751108	7.38258	9.50192	0	1.97921	2.56172e-10	-9.80889	2.08088e-11	Constitutive	De-activated
1	35786310	35913731	9.88109	9.22612	10.1366	-0.633087	2.56488e-10	0.246047	0.0110485	Constitutive	Constitutive
1	232338141	232391900	0	7.78321	6.91511	9.35517	2.66233e-10	8.60751	5.93996e-09	Constitutive	Constitutive
3	113809329	113859329	0	7.82725	6.92156	9.39568	2.72153e-10	8.60805	7.04126e-09	Constitutive	Constitutive
4	139128139	139353042	12.611	12.9243	12.1423	0.305605	3.06506e-10	-0.466881	4.30819e-21	Constitutive	Constitutive
3	11687877	11812494	9.42432	10.1986	10.6608	0.746265	3.24915e-10	1.2137	6.70373e-25	Constitutive	Activated
3	112347221	112435314	0	7.92883	0	9.48047	3.26613e-10	0	1	Constitutive	Constitutive
7	137768049	137818049	7.07266	0	6.95878	-9.37474	3.79185e-10	-0.0746541	0.842675	Constitutive	Constitutive
14	71723248	71773248	7.32691	0	3.42638	-9.59819	3.84071e-10	-3.78132	1.12054e-09	Constitutive	Constitutive
10	114618597	114706217	0	7.92593	0	9.47449	3.88027e-10	0	1	Constitutive	Constitutive
10	106390118	106564706	9.69475	10.7792	8.34213	1.03369	3.94711e-10	-1.30865	2.22196e-14	Constitutive	De-activated
12	32326049	32480257	10.3998	11.0651	9.71416	0.644946	4.02928e-10	-0.666704	2.55406e-10	Constitutive	Constitutive
9	130867800	131127715	11.5608	12.1517	12.626	0.573014	4.19694e-10	1.05158	1.05154e-30	Constitutive	Activated
20	48684396	48759352	0	8.04068	0	9.57273	4.36035e-10	0	1	Constitutive	Constitutive
3	122450461	122610543	10.8518	10.2937	11.3193	-0.541632	4.73275e-10	0.457583	7.111e-08	Constitutive	Constitutive
15	78186633	78236633	0	7.5673	7.5663	9.15295	5.3183e-10	9.24339	3.13244e-10	Constitutive	Constitutive
4	168921135	169125596	12.3627	12.6343	11.3448	0.265051	5.40398e-10	-1.01494	6.96393e-114	Constitutive	De-activated
3	49600056	49686547	0	7.6448	9.56305	9.2175	5.61829e-10	11.1748	4.33153e-14	Constitutive	Activated
11	61305711	61838048	13.4032	13.0237	14.4057	-0.36896	5.67828e-10	0.996749	3.95084e-64	Constitutive	Activated
11	69240578	69293379	1.80994	8.43288	6.74052	6.49501	6.10693e-10	4.68378	3.62713e-06	Constitutive	Constitutive
11	131840298	132097401	10.8231	10.1983	10.0395	-0.603399	6.58122e-10	-0.766742	4.60054e-15	Constitutive	De-activated
3	64226106	64508753	12.6212	12.1964	11.9983	-0.412685	6.86464e-10	-0.617423	4.22757e-20	Constitutive	Constitutive
11	29217294	29364629	10.5639	9.28078	9.34829	-1.2087	7.19772e-10	-1.15194	2.96826e-09	Constitutive	Constitutive
18	2525706	2748721	12.395	12.6378	11.8606	0.237577	7.2422e-10	-0.533148	3.79196e-41	Constitutive	Constitutive
2	55688144	56053640	12.2382	12.814	11.5636	0.558011	7.81561e-10	-0.662673	4.36134e-13	Constitutive	Constitutive
13	26967280	27066346	10.0365	9.29926	11.2014	-0.711597	9.05397e-10	1.14491	1.16411e-24	Constitutive	Activated
3	16006312	16267355	12.0644	12.3871	11.6988	0.313614	9.14069e-10	-0.362968	4.6807e-12	Constitutive	Constitutive
20	4360861	4623493	11.6089	12.0738	10.3415	0.450853	9.21687e-10	-1.26124	9.53401e-61	Constitutive	De-activated
7	128087271	128624500	13.6825	13.9388	13.9944	0.250155	9.657e-10	0.310665	3.79711e-14	Constitutive	Constitutive
17	14730468	14808071	9.06323	7.98909	8.62499	-1.01974	9.74592e-10	-0.407156	0.0111178	Constitutive	Constitutive
12	89041840	89455261	12.2211	11.7204	11.7844	-0.485867	1.00078e-09	-0.430636	6.39834e-08	Constitutive	Constitutive
1	211888574	211938574	2.07298	7.07417	7.39056	4.93885	1.05239e-09	5.24527	4.47273e-11	Constitutive	Activated
8	68915820	68999935	9.59098	8.51598	0	-1.02357	1.05273e-09	-11.9654	8.52826e-17	Constitutive	De-activated
19	39327132	39542332	11.9254	11.4692	12.5791	-0.441688	1.16702e-09	0.646448	1.64957e-19	Constitutive	Constitutive
18	3240734	3708271	12.565	12.8487	12.2943	0.275971	1.17829e-09	-0.268747	6.1448e-09	Constitutive	Constitutive
1	115749045	115814790	9.26416	8.04153	7.93356	-1.15441	1.19573e-09	-1.26854	2.37373e-11	Constitutive	De-activated
9	94064989	94230725	12.2472	11.9301	12.0842	-0.307573	1.20877e-09	-0.16036	0.00161202	Constitutive	Constitutive
8	98784835	99035150	11.435	12.0329	10.1545	0.578565	1.21877e-09	-1.26745	3.22333e-38	Constitutive	De-activated
15	84526122	85028724	12.9967	12.5707	13.261	-0.413794	1.24752e-09	0.25963	0.000146003	Constitutive	Constitutive
16	16155412	16225211	0	7.3234	9.81454	8.92343	1.33869e-09	11.4263	5.84669e-15	Constitutive	Activated
7	140502051	140684681	10.776	11.4622	10.671	0.662057	1.35558e-09	-0.0940353	0.392553	Constitutive	Constitutive
17	63408637	63693804	12.4858	12.8827	12.9683	0.384894	1.38812e-09	0.47824	6.82456e-14	Constitutive	Constitutive
4	165549131	165681563	10.7177	9.8255	9.83442	-0.856583	1.47358e-09	-0.850544	1.27529e-09	Constitutive	Constitutive
15	50990998	51266939	13.0842	12.866	12.7958	-0.214045	1.48838e-09	-0.287294	5.889e-16	Constitutive	Constitutive
18	48417977	48600214	11.5045	11.8353	10.9338	0.321031	1.49522e-09	-0.566328	1.00475e-24	Constitutive	Constitutive
12	76510613	76792593	11.9853	12.4526	10.3367	0.452829	1.52848e-09	-1.64323	1.46707e-97	Constitutive	De-activated
7	767658	824204	0	7.69849	0	9.24778	1.58893e-09	0	1	Constitutive	Constitutive
4	119636957	119712674	0	7.68122	0	9.23159	1.60187e-09	0	1	Constitutive	Constitutive
6	12169484	12625269	12.726	13.1184	11.2534	0.380486	1.60865e-09	-1.46824	1.49482e-112	Constitutive	De-activated
17	76795363	76879140	6.57524	9.3393	6.94781	2.6447	1.61369e-09	0.246152	0.449014	Constitutive	Constitutive
8	17286853	17521417	11.1329	11.6988	11.1225	0.547032	1.75998e-09	-0.00995684	0.943398	Constitutive	Constitutive
1	116300946	116366800	0	7.41243	7.40124	8.99111	1.80388e-09	9.07165	1.13976e-09	Constitutive	Constitutive
16	18917376	18996142	6.77297	0	9.75254	-9.07987	1.90598e-09	2.7797	2.89788e-09	Constitutive	Constitutive
7	90231444	90281444	8.68984	6.35407	7.07044	-2.18517	1.90598e-09	-1.42761	2.01342e-05	Constitutive	Constitutive
6	158101347	158311584	12.4219	12.1538	12.2727	-0.261735	1.93851e-09	-0.147254	0.000765621	Constitutive	Constitutive
10	59714988	59779707	0	7.60648	0	9.16107	2.05576e-09	0	1	Constitutive	Constitutive
13	99392264	99442264	6.72599	0	9.28569	-9.03549	2.22407e-09	2.30951	2.89879e-07	Constitutive	Constitutive
12	62951521	63001521	0	7.6419	0	9.19101	2.24911e-09	0	1	Constitutive	Constitutive
17	48895036	49179513	12.4931	12.2302	12.4481	-0.257206	2.41636e-09	-0.0435575	0.331871	Constitutive	Constitutive
1	51818798	52214888	13.9264	13.7082	13.6072	-0.213623	2.53476e-09	-0.31851	7.44542e-19	Constitutive	Constitutive
18	796377	864633	6.38258	0	9.90183	-8.7292	2.54101e-09	3.48196	4.14784e-32	Constitutive	Activated
4	55002652	55052652	0	7.58314	0	9.1361	2.54582e-09	0	1	Constitutive	Constitutive
2	112515806	112946148	13.754	13.5581	13.8423	-0.19225	2.58591e-09	0.0871111	0.00710541	Constitutive	Constitutive
3	54835956	55015608	11.4084	10.8463	9.65596	-0.543891	2.66262e-09	-1.7441	1.55707e-75	Constitutive	De-activated
7	65763106	65893442	8.51012	9.97244	9.08714	1.36079	2.77236e-09	0.503974	0.0211975	Constitutive	Constitutive
1	153439241	154046413	14.319	14.0962	14.475	-0.217967	3.02616e-09	0.154332	2.62205e-05	Constitutive	Constitutive
2	171130451	171335205	11.169	11.806	10.9168	0.61477	3.05615e-09	-0.240995	0.0213706	Constitutive	Constitutive
8	101332624	101382624	0	7.5687	0	9.11937	3.07901e-09	0	1	Constitutive	Constitutive
2	159249617	159338401	10.0336	9.24749	9.79858	-0.754597	3.08588e-09	-0.22021	0.0761656	Constitutive	Constitutive
2	64022180	64092097	9.03649	7.61219	9.30527	-1.32391	3.24089e-09	0.22502	0.27273	Constitutive	Constitutive
19	33019274	33139483	9.64126	10.1387	10.783	0.481925	3.3647e-09	1.13118	1.30822e-45	Constitutive	Activated
1	184757956	184807956	6.40655	0	7.58924	-8.74507	3.40104e-09	0.970321	0.00207701	Constitutive	Constitutive
8	26147609	26197609	0	7.51303	0	9.06865	3.40104e-09	0	1	Constitutive	Constitutive
3	45496547	45677128	12.0218	12.2863	11.8451	0.257526	3.45187e-09	-0.173045	0.000104615	Constitutive	Constitutive
10	11755662	12094863	12.3396	12.6164	12.3885	0.26973	3.47102e-09	0.0477627	0.319835	Constitutive	Constitutive
2	207120817	207823548	13.8499	13.6012	13.4501	-0.2429	3.47102e-09	-0.398536	4.81947e-22	Constitutive	Constitutive
2	19532210	19662023	7.78699	9.75045	8.35756	1.80765	3.47188e-09	0.44676	0.0982506	Constitutive	Constitutive
6	133992009	134125577	9.57647	8.67414	10.14	-0.865197	3.59703e-09	0.53512	0.000143397	Constitutive	Constitutive
4	75509582	75636934	9.98556	9.20997	10.225	-0.743986	3.63803e-09	0.221596	0.0697715	Constitutive	Constitutive
17	18763240	18824471	6.26905	0	8.95839	-8.62075	3.83908e-09	2.61111	3.54992e-20	Constitutive	Activated
X	10240976	10290976	0	7.45817	0	9.01529	4.42518e-09	0	1	Constitutive	Constitutive
9	113295118	113696757	12.5122	12.0843	13.2736	-0.414528	4.57253e-09	0.753665	5.78276e-27	Constitutive	Activated
7	139104889	139154889	6.51015	3.7318	9.3265	-2.62211	4.62733e-09	2.68957	2.67398e-13	Constitutive	Activated
2	55356141	55537046	11.4434	10.9669	11.4392	-0.461635	4.94145e-09	-0.00486724	0.980816	Constitutive	Constitutive
7	48358455	48408455	0	7.61892	0	9.15329	5.10744e-09	0	1	Constitutive	Constitutive
8	29206925	30210980	14.486	14.6823	13.778	0.192725	5.25889e-09	-0.706052	7.14664e-101	Constitutive	De-activated
4	71589767	71703622	8.30151	9.56691	6.49128	1.18567	5.25893e-09	-1.74389	7.85904e-15	Constitutive	De-activated
1	25366630	25416630	6.22911	0	8.71548	-8.5773	5.9599e-09	2.3652	8.05882e-13	Constitutive	Activated
14	67387247	67495848	7.70205	9.1142	9.93946	1.31167	6.24004e-09	2.1768	3.50666e-21	Constitutive	Activated
22	19505798	20327871	13.3658	13.9434	14.3714	0.557467	6.78941e-09	0.98982	7.37891e-25	Constitutive	Activated
19	46044692	46094692	6.20193	0	8.10188	-8.55033	6.95329e-09	1.74142	1.12245e-07	Constitutive	Constitutive
1	200834230	200963852	9.70203	10.3802	10.8377	0.65249	6.95329e-09	1.11589	2.06555e-23	Constitutive	Activated
1	38932531	39184335	12.3437	11.9135	12.2367	-0.415392	7.0432e-09	-0.101255	0.161751	Constitutive	Constitutive
3	43573650	44021542	13.76	13.5819	12.9484	-0.175521	7.0432e-09	-0.809739	6.05912e-155	Constitutive	De-activated
10	90198925	90248925	7.53209	3.56027	7.18489	-3.93347	7.78597e-09	-0.187093	0.618097	Constitutive	Constitutive
2	68888632	69058229	11.4926	11.9652	10.1498	0.456571	7.96233e-09	-1.33542	1.09235e-58	Constitutive	De-activated
12	20486415	20536415	0	7.34812	0	8.90616	7.97254e-09	0	1	Constitutive	Constitutive
2	235007713	235185053	9.09142	12.2418	6.65844	3.05206	8.02361e-09	-2.10116	1.01211e-05	Constitutive	Constitutive
7	402428	598686	11.2045	11.8268	12.343	0.599616	8.28823e-09	1.12096	3.65076e-27	Constitutive	Activated
15	39067685	39795379	14.3086	14.0195	13.6763	-0.280647	8.97663e-09	-0.629162	1.198e-37	Constitutive	Constitutive
X	11938429	11988429	0	7.35407	0	8.90685	9.61854e-09	0	1	Constitutive	Constitutive
2	171424250	171651861	11.7404	12.0336	11.1178	0.284551	9.90035e-09	-0.61968	2.8528e-33	Constitutive	Constitutive
7	7115930	7165930	6.20198	0	8.01466	-8.54304	1.01535e-08	1.57791	2.04559e-05	Constitutive	Constitutive
14	94607340	94657340	0	6.95708	6.4384	8.55631	1.05491e-08	8.13717	4.85612e-08	Constitutive	Constitutive
18	12235571	12478877	12.8721	12.5664	13.0594	-0.296116	1.06401e-08	0.184568	0.000378133	Constitutive	Constitutive
12	92903146	93378556	12.3432	12.7871	11.9008	0.428605	1.094e-08	-0.436134	1.00529e-08	Constitutive	Constitutive
11	33969835	34053828	8.61954	9.39995	9.55662	0.748705	1.13067e-08	0.907488	2.96576e-12	Constitutive	Activated
17	72527954	72754716	12.512	12.7578	12.668	0.239517	1.15234e-08	0.154567	0.000261663	Constitutive	Constitutive
1	32619376	33534204	15.041	14.8507	15.1096	-0.186738	1.2106e-08	0.0674656	0.0425228	Constitutive	Constitutive
1	53061677	53563130	13.0517	13.4931	13.4316	0.426175	1.2137e-08	0.374302	6.9863e-07	Constitutive	Constitutive
3	42238721	42322388	0	7.26721	0	8.82534	1.26305e-08	0	1	Constitutive	Constitutive
7	43452776	43617402	11.2359	10.8173	11.6279	-0.405147	1.28371e-08	0.385759	4.09825e-08	Constitutive	Constitutive
12	69371790	69511381	11.1482	10.4655	11.228	-0.656765	1.37726e-08	0.0710305	0.540653	Constitutive	Constitutive
6	31353861	31403861	0	6.9076	5.56799	8.50584	1.40721e-08	7.26596	1.19086e-06	Constitutive	Constitutive
1	24925642	25036433	5.93071	0	10.685	-8.29506	1.49905e-08	4.7456	7.9345e-61	Constitutive	Activated
3	128426705	128477398	0	6.89312	8.71791	8.49332	1.52472e-08	10.3508	3.92963e-12	Constitutive	Activated
4	182791950	182858326	6.80079	0	9.60164	-9.05775	1.55243e-08	2.22062	0.000242552	Constitutive	Constitutive
16	84135992	84238624	0	6.80656	10.1467	8.40972	1.63684e-08	11.7416	1.97759e-15	Constitutive	Activated
6	134873050	134923050	6.54314	0	8.70603	-8.83248	1.63684e-08	1.62373	0.00119336	Constitutive	Constitutive
16	74378085	74433621	6.90537	1.37594	9.53089	-5.34596	1.83713e-08	1.98713	0.000661911	Constitutive	Constitutive
10	120365720	120434174	9.41545	8.05443	8.12624	-1.26359	1.91153e-08	-1.20667	6.12633e-08	Constitutive	Constitutive
8	100475815	100525815	0	7.21608	0	8.76803	2.1532e-08	0	1	Constitutive	Constitutive
18	23415495	23759008	11.3558	11.6763	11.9136	0.309285	2.1816e-08	0.554327	9.58733e-24	Constitutive	Constitutive
11	93806208	93869062	5.93057	0	9.20288	-8.28763	2.20304e-08	3.19311	1.00488e-18	Constitutive	Activated
2	174248153	174304607	6.256	0	8.28129	-8.57413	2.25233e-08	1.61744	0.000405366	Constitutive	Constitutive
9	81492088	81580285	10.3457	9.69052	9.69268	-0.628968	2.4807e-08	-0.635982	1.52362e-08	Constitutive	Constitutive
11	2837257	3233313	12.0656	12.6474	13.249	0.559451	3.09401e-08	1.167	8.18723e-31	Constitutive	Activated
10	69674592	69841641	9.85189	11.1536	10.5454	1.20876	3.15938e-08	0.619633	0.00330536	Constitutive	Constitutive
9	96380855	96493264	9.52112	10.1318	9.1353	0.587105	3.3745e-08	-0.375005	0.000662148	Constitutive	Constitutive
6	149860251	149982971	9.1742	9.85641	10.5747	0.653567	3.46401e-08	1.38158	6.8081e-32	Constitutive	Activated
12	79371209	79485862	10.2011	8.34717	10.5147	-1.68215	3.47854e-08	0.237409	0.373376	Constitutive	Constitutive
11	121628334	121678334	0	7.07847	0	8.63676	3.59885e-08	0	1	Constitutive	Constitutive
17	2799483	2869783	0	7.94867	3.18354	9.38557	3.60003e-08	3.3826	0.00477311	Constitutive	Constitutive
19	6521903	6738111	6.99567	0	11.5513	-9.20315	3.61713e-08	4.3444	6.23061e-07	Constitutive	Constitutive
11	2042015	2217450	10.848	11.8931	10.8821	0.98479	3.66656e-08	0.029628	0.893612	Constitutive	Constitutive
1	182856980	183682789	14.2982	14.0496	14.2001	-0.241984	3.74214e-08	-0.0956492	0.0320644	Constitutive	Constitutive
3	133847407	134118880	12.6441	13.0354	12.8117	0.377045	3.74214e-08	0.161982	0.0196784	Constitutive	Constitutive
16	56326011	56384169	0	6.56744	8.60512	8.18861	3.86391e-08	10.2472	4.112e-12	Constitutive	Activated
6	2777719	3278066	11.8088	12.3453	12.6298	0.515765	3.89839e-08	0.80621	9.10906e-18	Constitutive	Activated
7	2781769	2943295	10.4983	11.1507	11.0242	0.625551	4.26502e-08	0.509589	8.13585e-06	Constitutive	Constitutive
3	57067489	57117489	7.13899	0	8.27426	-9.31961	4.36061e-08	0.459426	0.275193	Constitutive	Constitutive
7	149099961	149299605	10.9192	10.4424	11.7475	-0.45768	4.36598e-08	0.817619	1.28454e-23	Constitutive	Activated
12	43247391	43372696	11.373	10.5799	8.83348	-0.755738	4.63491e-08	-2.52334	5.40677e-68	Constitutive	De-activated
22	30850805	30900805	0	7.07424	6.36346	8.62587	4.64575e-08	8.02855	3.42959e-07	Constitutive	Constitutive
4	38719415	38769415	6.40656	0	5.52416	-8.68851	4.68869e-08	-0.449492	0.254375	Constitutive	Constitutive
16	4085765	4998449	13.8768	14.2479	14.7016	0.357533	4.91561e-08	0.817733	1.84451e-35	Constitutive	Activated
2	224049580	224279496	10.5225	11.4148	9.85221	0.846266	5.12537e-08	-0.633827	4.49384e-05	Constitutive	Constitutive
2	237806298	237969983	10.7977	11.176	11.8444	0.365248	5.13091e-08	1.03984	1.68459e-55	Constitutive	Activated
10	3630373	3992867	12.1916	12.4606	11.8534	0.261062	5.32914e-08	-0.33487	9.56811e-12	Constitutive	Constitutive
1	211461731	211755138	13.1157	12.9125	13.4438	-0.199191	5.37123e-08	0.327362	1.19079e-19	Constitutive	Constitutive
7	107790412	107840412	0	6.9893	0	8.54843	5.5045e-08	0	1	Constitutive	Constitutive
8	130346482	130769585	14.4024	14.5966	13.3772	0.190473	6.08445e-08	-1.02327	1.71623e-183	Constitutive	De-activated
2	26657601	26797325	9.9275	10.6273	11.6652	0.669386	6.25371e-08	1.71909	6.54228e-44	Constitutive	Activated
X	118453502	118503502	5.82747	0	8.21339	-8.175	6.25371e-08	2.12976	9.51316e-07	Constitutive	Constitutive
21	44765246	45105271	13.3769	13.787	13.9059	0.394592	6.41762e-08	0.522194	1.22442e-12	Constitutive	Constitutive
10	60233624	60479750	11.4181	12.1129	10.5679	0.663975	6.67316e-08	-0.825207	2.82417e-11	Constitutive	De-activated
10	30058538	30121315	6.39465	8.34598	7.40711	1.76548	6.7282e-08	0.827977	0.0055653	Constitutive	Constitutive
1	232854185	232905589	0	6.28143	8.37265	7.91942	6.88464e-08	10.0303	5.39559e-12	Constitutive	Activated
20	62075112	62125112	0	6.36709	8.18801	7.99386	7.10413e-08	9.84563	2.15705e-11	Constitutive	Activated
14	64945694	64995694	6.15996	0	8.77303	-8.46259	7.40505e-08	2.12751	0.000122808	Constitutive	Constitutive
11	108585851	108635851	0	6.43162	7.232	8.05362	7.76179e-08	8.9077	2.16694e-09	Constitutive	Constitutive
10	49454837	49662285	13.2705	13.0875	12.4015	-0.179531	7.98037e-08	-0.865873	8.04189e-144	Constitutive	De-activated
13	109090018	109404695	11.8124	12.3608	8.83663	0.526197	8.00867e-08	-2.97479	2.56807e-169	Constitutive	De-activated
16	13939510	14063056	7.68749	9.60536	10.0812	1.73234	8.39965e-08	2.26505	9.4955e-12	Constitutive	Activated
7	121472089	121522089	0	7.14	0	8.66712	8.52496e-08	0	1	Constitutive	Constitutive
19	36066932	36192352	10.9223	9.96579	11.0236	-0.901222	8.54101e-08	0.0872589	0.601328	Constitutive	Constitutive
10	16951626	17162035	11.4499	11.1016	11.1252	-0.335565	8.79182e-08	-0.321868	3.8599e-07	Constitutive	Constitutive
3	153041686	153287649	10.854	10.1254	9.50059	-0.695672	8.79182e-08	-1.32968	9.95062e-24	Constitutive	De-activated
15	50194975	50244975	0	6.68681	5.65493	8.27175	8.96476e-08	7.32116	2.01514e-06	Constitutive	Constitutive
11	112069846	112282208	10.705	11.0709	10.1288	0.351643	9.01301e-08	-0.570355	1.44085e-16	Constitutive	Constitutive
1	93241478	93524121	12.3079	12.5722	11.7577	0.256012	9.01992e-08	-0.548309	6.61835e-29	Constitutive	Constitutive
2	19050497	19303621	11.1102	11.7096	8.54904	0.573941	9.02973e-08	-2.54631	2.75162e-104	Constitutive	De-activated
18	22777518	22907284	9.98954	9.31044	10.7539	-0.647336	9.92812e-08	0.74032	3.14324e-10	Constitutive	Constitutive
11	67955999	68520748	12.9016	13.1781	13.987	0.267559	1.02375e-07	1.0816	2.66087e-104	Constitutive	Activated
20	11084519	11276294	11.6932	11.1989	10.7778	-0.474768	1.06625e-07	-0.903242	1.60364e-23	Constitutive	De-activated
22	43861874	43952538	6.65775	8.77513	10.3882	1.91568	1.08876e-07	3.67883	8.47384e-22	Constitutive	Activated
2	183016830	183132973	9.72853	7.61145	10.9563	-1.9184	1.12739e-07	1.00514	0.00185018	Constitutive	Constitutive
10	5789341	5891028	9.23423	8.60616	10.4759	-0.600303	1.13045e-07	1.22389	1.47245e-30	Constitutive	Activated
10	87983309	88126864	10.2292	9.58506	10.6945	-0.617136	1.21771e-07	0.4491	8.6402e-05	Constitutive	Constitutive
6	41638653	41853755	11.5618	11.8996	12.2968	0.325212	1.30667e-07	0.7298	1.9459e-32	Constitutive	Activated
6	106341516	106567565	12.2898	12.0255	11.8092	-0.255709	1.41454e-07	-0.479036	1.84771e-22	Constitutive	Constitutive
12	64511217	64622088	10.1601	9.71454	10.9549	-0.426853	1.55793e-07	0.785115	8.95939e-24	Constitutive	Activated
19	37855430	37955542	10.3464	9.29255	9.36917	-0.984463	1.56838e-07	-0.914482	7.73054e-07	Constitutive	Constitutive
16	74973011	75023011	5.59612	0	8.64628	-7.95051	1.5724e-07	2.8629	9.4241e-10	Constitutive	Constitutive
14	88776715	88826715	0	6.93132	0	8.47077	1.61951e-07	0	1	Constitutive	Constitutive
1	45336061	45386061	0	6.29308	6.42701	7.91105	1.62095e-07	8.11595	6.44363e-08	Constitutive	Constitutive
9	5815119	5904903	8.3519	9.18318	9.24553	0.788558	1.64984e-07	0.854082	1.06741e-08	Constitutive	Constitutive
11	66227021	66815623	13.8146	14.084	14.3254	0.260491	1.74028e-07	0.507903	3.19623e-24	Constitutive	Constitutive
4	78509391	78559391	7.72611	6.26854	7.18348	-1.33231	1.75416e-07	-0.460788	0.0467231	Constitutive	Constitutive
2	238057458	238340261	10.6651	11.2687	12.9258	0.576454	1.80701e-07	2.24749	5.36785e-92	Constitutive	Activated
9	107155324	107317000	10.9071	11.2708	10.8972	0.349271	1.84785e-07	-0.0108882	0.90792	Constitutive	Constitutive
6	131918589	132151990	10.4849	11.3138	9.3436	0.784663	1.84833e-07	-1.10354	6.94263e-13	Constitutive	De-activated
6	20494842	20544842	5.34568	0	8.46293	-7.72517	1.86467e-07	3.02849	9.32557e-18	Constitutive	Activated
21	43174980	43224980	0	6.28063	7.20195	7.89943	1.89213e-07	8.87543	3.69958e-09	Constitutive	Constitutive
3	57616238	58653034	15.0073	14.8662	14.8295	-0.1391	1.92435e-07	-0.177087	2.24158e-11	Constitutive	Constitutive
4	152516368	152780462	11.1799	10.7176	11.5018	-0.444607	1.95342e-07	0.314084	0.00023041	Constitutive	Constitutive
4	102604136	102654136	8.29178	4.66766	8.49336	-3.50562	1.95342e-07	0.103277	0.804712	Constitutive	Constitutive
6	143868493	143920923	0	6.25751	6.9397	7.8743	1.95342e-07	8.61717	9.78845e-09	Constitutive	Constitutive
22	21380827	21496087	8.3457	9.10648	10.0338	0.721354	2.04361e-07	1.66453	1.60597e-33	Constitutive	Activated
10	30477229	30527229	6.52119	8.11665	8.02385	1.44247	2.08773e-07	1.37401	7.3228e-07	Constitutive	Constitutive
15	67392862	67564540	8.77081	9.70005	9.5006	0.874159	2.19925e-07	0.682255	4.36863e-05	Constitutive	Constitutive
15	57457796	57741255	11.5877	11.9205	11.5436	0.319146	2.34637e-07	-0.0414906	0.53018	Constitutive	Constitutive
2	64440925	64490925	0	6.34532	7.40074	7.94546	2.40927e-07	9.05741	3.00175e-09	Constitutive	Constitutive
1	116091731	116141731	0	6.51616	7.2679	8.10102	2.45405e-07	8.91448	1.09678e-08	Constitutive	Constitutive
2	111134546	111230876	9.19852	9.83288	10.4726	0.605802	2.45846e-07	1.25373	6.76997e-27	Constitutive	Activated
20	37217472	37430417	11.1517	10.7613	12.1058	-0.374768	2.45996e-07	0.946312	1.59182e-40	Constitutive	Activated
10	77538160	78055050	14.7542	14.9001	14.2854	0.143671	2.59447e-07	-0.467477	1.08315e-63	Constitutive	Constitutive
8	66376647	66693910	13.9743	13.7634	13.3763	-0.205407	2.61763e-07	-0.596355	2.10608e-50	Constitutive	Constitutive
3	142845827	142984384	9.21565	6.58332	10.2775	-2.43973	2.61763e-07	0.74351	0.0376408	Constitutive	Constitutive
2	231907250	231984648	8.65764	7.44395	9.67057	-1.12568	2.62165e-07	0.933844	6.66957e-06	Constitutive	Constitutive
1	200546415	200795427	12.4849	12.164	12.0374	-0.308907	2.75571e-07	-0.444234	3.00012e-13	Constitutive	Constitutive
9	114827769	114877769	0	6.92442	0	8.44762	2.75881e-07	0	1	Constitutive	Constitutive
13	73015076	73271906	10.6917	11.3142	9.79899	0.593615	2.79631e-07	-0.870779	1.88271e-13	Constitutive	De-activated
4	154559502	154612580	1.07234	6.17183	8.87191	5.00616	2.79849e-07	7.70303	8.88455e-16	Constitutive	Activated
12	75565080	76382904	15.3364	15.0827	15.1728	-0.245675	2.84683e-07	-0.160765	0.000881584	Constitutive	Constitutive
14	34491204	35074217	13.8282	13.638	13.4481	-0.186044	2.86507e-07	-0.37942	1.24945e-25	Constitutive	Constitutive
13	101193033	101243033	0	6.66905	0	8.22634	2.92125e-07	0	1	Constitutive	Constitutive
2	23928236	24209582	12.5768	12.3913	12.2945	-0.181694	2.93813e-07	-0.280849	2.68934e-15	Constitutive	Constitutive
14	54771464	54943675	10.5087	10.8541	10.6519	0.33121	3.06621e-07	0.136956	0.0384566	Constitutive	Constitutive
4	83596495	83646495	6.62747	0	6.67731	-8.82194	3.0785e-07	0.0174797	0.995409	Constitutive	Constitutive
11	17733546	17783546	0	6.01219	9.27773	7.64264	3.14191e-07	10.8989	1.67604e-13	Constitutive	Activated
15	62081177	62131177	0	5.95227	7.50663	7.59765	3.20085e-07	9.18193	4.49016e-10	Constitutive	Constitutive
9	131223815	131591265	12.0689	12.4784	13.0103	0.391752	3.28212e-07	0.931522	1.13976e-33	Constitutive	Activated
2	191857407	191907407	8.33322	6.37613	5.86183	-1.75306	3.41245e-07	-2.32708	1.10583e-10	Constitutive	Constitutive
11	130369314	130853421	10.6794	11.7077	11.1152	0.959725	3.42559e-07	0.391493	0.0332346	Constitutive	Constitutive
2	68244445	68379087	10.3071	9.79511	10.4239	-0.489216	3.46701e-07	0.107261	0.258483	Constitutive	Constitutive
10	101665306	101800319	9.89394	10.6143	11.0758	0.68338	3.60796e-07	1.15179	1.15513e-17	Constitutive	Activated
7	30164865	30316669	11.0651	10.6914	10.9468	-0.359368	3.63829e-07	-0.111684	0.116522	Constitutive	Constitutive
2	69166780	69494632	12.691	12.921	11.9172	0.223267	3.85316e-07	-0.771912	1.41692e-65	Constitutive	De-activated
22	27367013	27744605	12.2178	12.7221	11.4432	0.481774	3.87513e-07	-0.758241	3.90568e-15	Constitutive	De-activated
3	190038265	190457020	12.3404	12.793	11.8939	0.432613	3.93831e-07	-0.438603	4.3693e-07	Constitutive	Constitutive
1	182268611	182332890	0	6.62086	0	8.17451	4.07288e-07	0	1	Constitutive	Constitutive
4	153597647	153780357	12.0799	11.7797	11.9162	-0.288075	4.18242e-07	-0.160068	0.0054172	Constitutive	Constitutive
1	28500928	28795357	13.1097	12.9166	13.2741	-0.188248	4.29289e-07	0.162502	1.08064e-05	Constitutive	Constitutive
17	2496836	2613895	9.9171	10.3449	10.8676	0.407879	4.39625e-07	0.93952	9.66475e-32	Constitutive	Activated
2	222647680	223113244	12.7361	13.0809	12.059	0.330573	4.46353e-07	-0.671391	1.03956e-23	Constitutive	Constitutive
X	136800847	136850847	7.41242	5.23366	8.22986	-1.94733	4.54555e-07	0.614965	0.0470445	Constitutive	Constitutive
1	149363475	149413676	9.14054	8.15684	9.53414	-0.917236	4.80131e-07	0.354212	0.0415779	Constitutive	Constitutive
2	152134538	152375635	12.458	11.9118	12.148	-0.521659	4.83446e-07	-0.298587	0.0042973	Constitutive	Constitutive
13	40187490	40237490	0	6.585	4.83477	8.13898	4.89032e-07	6.35993	5.72691e-05	Constitutive	Constitutive
18	9285029	9335029	0	6.68837	4.20618	8.22689	4.99508e-07	5.4479	0.000334223	Constitutive	Constitutive
19	6086340	6136340	0	5.90366	8.79187	7.54593	5.48819e-07	10.4219	2.72692e-12	Constitutive	Activated
10	4657586	4801735	10.9435	10.5797	9.76163	-0.348042	5.54903e-07	-1.17532	3.01809e-58	Constitutive	De-activated
4	128176534	128687568	13.1035	13.4804	12.439	0.360575	5.90158e-07	-0.657063	4.03317e-19	Constitutive	Constitutive
20	47259549	47539257	13.6784	13.4053	13.4231	-0.262869	5.93017e-07	-0.252564	2.14099e-06	Constitutive	Constitutive
4	77526922	77576922	0	6.57988	0	8.12709	6.02937e-07	0	1	Constitutive	Constitutive
9	93024983	93158731	0	6.59839	11.0598	8.14007	6.30372e-07	12.5462	9.75657e-15	Constitutive	Activated
11	18226219	18483548	12.1304	11.9172	12.4396	-0.207657	6.47165e-07	0.306924	7.25038e-14	Constitutive	Constitutive
17	28646399	29472832	14.6373	14.8248	14.5359	0.183252	6.49012e-07	-0.0992899	0.00762011	Constitutive	Constitutive
15	58825445	59023146	11.5629	11.1842	11.1248	-0.361917	6.66773e-07	-0.432778	4.58678e-09	Constitutive	Constitutive
4	15388192	15438192	0	6.58463	0	8.12779	6.69852e-07	0	1	Constitutive	Constitutive
1	172424034	172479136	2.29537	6.83511	6.41793	4.44099	7.04293e-07	3.79679	5.24151e-06	Constitutive	Constitutive
9	121159564	121448508	12.3991	12.1253	11.9505	-0.264233	7.10443e-07	-0.445556	1.60848e-16	Constitutive	Constitutive
17	6444766	6593710	9.37036	10.2045	10.3455	0.784276	7.66879e-07	0.932134	3.57672e-09	Constitutive	Constitutive
11	7105966	7279445	9.34263	10.6746	0	1.20999	8.44886e-07	-11.7178	6.76538e-16	Constitutive	De-activated
19	35851520	36019742	6.17413	7.4537	11.2279	1.16462	8.47569e-07	5.04874	6.40145e-97	Constitutive	Activated
1	35521752	35727656	11.0797	10.5365	11.4462	-0.516111	8.70487e-07	0.355098	0.000707986	Constitutive	Constitutive
3	46076990	46139567	5.32074	7.92714	7.85569	2.37651	8.74843e-07	2.25511	1.22112e-06	Constitutive	Constitutive
11	28425333	28755500	11.4528	12.2476	0	0.748301	8.9098e-07	-13.7754	7.36938e-22	Constitutive	De-activated
4	41704915	41820277	6.38274	9.94354	6.81743	3.42941	8.93049e-07	0.211879	0.586093	Constitutive	Constitutive
11	3737453	3944524	12.456	12.1672	12.2582	-0.276811	9.17067e-07	-0.193715	0.000698856	Constitutive	Constitutive
16	89144231	89293234	8.9077	9.98775	11.3988	0.9986	9.31647e-07	2.44598	1.70674e-31	Constitutive	Activated
1	28035237	28438297	13.7324	13.5468	13.6631	-0.181685	9.32668e-07	-0.0680032	0.0710483	Constitutive	Constitutive
14	63532840	63582840	5.18802	0	8.24251	-7.54551	9.6958e-07	2.79733	1.10561e-07	Constitutive	Constitutive
8	42791460	42841460	0	7.41567	0	7.58478	9.79182e-07	-0.444917	0.341716	Constitutive	Constitutive
1	25512917	25565000	0	5.53473	9.19931	7.19845	1.0833e-06	10.8329	1.05192e-13	Constitutive	Activated
X	104294634	104344634	8.44478	7.38795	8.17151	-0.975173	1.17661e-06	-0.235187	0.212518	Constitutive	Constitutive
16	2574178	2624178	0	6.69389	0	8.20171	1.20399e-06	0	1	Constitutive	Constitutive
14	99550717	99860090	13.4493	13.1562	13.5165	-0.28143	1.22065e-06	0.0643746	0.281824	Constitutive	Constitutive
17	77536939	77661425	8.88856	10.6521	7.37854	1.5592	1.22065e-06	-1.31451	4.09857e-05	Constitutive	Constitutive
15	38781371	38904571	10.2426	9.63581	9.95509	-0.577177	1.30798e-06	-0.272128	0.0223289	Constitutive	Constitutive
3	72482046	72532046	0	5.53973	7.79797	7.19734	1.39223e-06	9.46398	1.32384e-10	Constitutive	Constitutive
1	66252782	66345938	9.50032	8.75268	9.24068	-0.703146	1.4111e-06	-0.239636	0.0926505	Constitutive	Constitutive
7	158794433	158880043	9.16011	8.4211	10.5814	-0.692974	1.4289e-06	1.39314	1.25608e-23	Constitutive	Activated
1	241360375	241500616	0	9.54533	6.42504	10.4841	1.4289e-06	7.3508	0.000410993	Constitutive	Constitutive
6	85584378	85714423	10.4771	10.1027	11.0739	-0.356903	1.45361e-06	0.588202	4.52694e-16	Constitutive	Constitutive
X	72189966	72343407	10.8854	10.5194	11.3171	-0.34745	1.47873e-06	0.426194	2.42508e-09	Constitutive	Constitutive
8	58702309	58824520	8.51845	9.98268	9.26564	1.31137	1.5128e-06	0.624696	0.015095	Constitutive	Constitutive
13	113138156	113188156	0	5.6115	7.95878	7.25248	1.52351e-06	9.61502	1.11695e-10	Constitutive	Constitutive
19	43412360	43532479	10.0103	10.4215	10.3234	0.392479	1.5533e-06	0.306708	0.000236837	Constitutive	Constitutive
6	56267386	56449626	12.2015	11.9054	11.7241	-0.284282	1.60303e-06	-0.474233	3.43937e-15	Constitutive	Constitutive
20	61931936	61981936	0	6.33343	0	7.88231	1.6474e-06	0	1	Constitutive	Constitutive
2	64183594	64436514	9.7835	10.4255	10.8627	0.606233	1.72436e-06	1.05156	1.32957e-16	Constitutive	Activated
12	93397649	93705644	10.9801	11.419	11.5707	0.416699	1.77537e-06	0.57884	4.74082e-11	Constitutive	Constitutive
20	3003915	3297903	11.86	12.1827	12.6565	0.30817	1.82989e-06	0.790241	3.50367e-34	Constitutive	Activated
6	1462445	1552122	4.97956	8.8833	6.25134	3.77642	1.89879e-06	0.638099	0.13165	Constitutive	Constitutive
3	157012274	157405757	13.1889	13.0166	12.5482	-0.168525	1.99164e-06	-0.639883	3.60575e-72	Constitutive	Constitutive
17	82627222	82783611	10.6394	11.107	11.8409	0.444551	2.04127e-06	1.18813	1.11652e-36	Constitutive	Activated
2	96616370	96772835	10.7795	10.1364	11.8667	-0.608651	2.13195e-06	1.0592	9.69393e-17	Constitutive	Activated
16	85644659	85834673	11.311	11.8932	12.1604	0.550947	2.27956e-06	0.826294	1.73049e-12	Constitutive	Activated
17	46943654	48338262	15.4928	15.3378	15.3636	-0.152009	2.3155e-06	-0.127552	6.95038e-05	Constitutive	Constitutive
3	33694830	33808867	10.1152	9.52291	10.0336	-0.559585	2.3684e-06	-0.0748103	0.531435	Constitutive	Constitutive
6	11522395	11868944	11.7297	12.2583	10.7588	0.500731	2.46415e-06	-0.951804	2.18438e-18	Constitutive	De-activated
17	3666725	4029759	12.5577	12.1334	13.769	-0.403477	2.5232e-06	1.19956	3.74355e-44	Constitutive	Activated
3	146122435	146223095	10.0239	9.21443	9.56094	-0.755421	2.56458e-06	-0.432058	0.0065381	Constitutive	Constitutive
3	64005877	64120741	10.3611	9.90514	10.3271	-0.433569	2.63032e-06	-0.0324558	0.750205	Constitutive	Constitutive
6	36336374	37879013	15.3836	15.5617	15.4173	0.173859	2.64741e-06	0.033017	0.397695	Constitutive	Constitutive
7	75653606	75955695	12.6079	12.4206	13.1031	-0.182771	2.82431e-06	0.493553	1.44927e-38	Constitutive	Constitutive
17	20103931	20163655	8.03072	7.09363	9.0717	-0.867015	2.8728e-06	0.987796	1.19335e-08	Constitutive	Constitutive
X	48460001	48652369	11.5252	10.9837	11.4489	-0.511331	2.95264e-06	-0.0684403	0.540224	Constitutive	Constitutive
13	106091921	106179587	9.44338	8.50716	8.75262	-0.868402	3.09133e-06	-0.638611	0.000476537	Constitutive	Constitutive
2	160034535	160310794	12.8294	12.5794	12.3629	-0.240818	3.13488e-06	-0.464045	6.88797e-19	Constitutive	Constitutive
12	64108486	64286480	12.1847	11.8984	11.1479	-0.273626	3.13488e-06	-1.03233	1.45504e-65	Constitutive	De-activated
4	15658367	15740531	7.77779	9.15406	8.92513	1.23089	3.34586e-06	1.01603	9.27488e-05	Constitutive	Constitutive
8	131810745	131860745	5.24278	0	8.53649	-7.55383	3.37091e-06	2.80529	4.04538e-05	Constitutive	Constitutive
7	24936178	25108186	10.5916	11.1187	9.69692	0.498002	3.61677e-06	-0.876218	3.79535e-15	Constitutive	De-activated
21	28952637	29336949	13.2853	13.0384	13.0895	-0.237435	3.65927e-06	-0.193266	0.000193947	Constitutive	Constitutive
3	156505863	156897378	13.7213	13.4959	12.9802	-0.217842	3.71977e-06	-0.738292	9.64244e-55	Constitutive	De-activated
14	35250006	35480829	13.5112	13.2867	13.4397	-0.216628	3.75978e-06	-0.0691803	0.149684	Constitutive	Constitutive
1	10630640	10680640	0	6.2076	7.51123	7.74122	3.88993e-06	9.10545	4.57071e-08	Constitutive	Constitutive
6	157232176	157380180	9.41102	8.89419	10.8215	-0.486582	3.94654e-06	1.39648	8.19738e-44	Constitutive	Activated
11	57299846	57791768	11.0661	10.6993	12.8009	-0.34877	4.07638e-06	1.72868	1.43241e-120	Constitutive	Activated
17	38250037	39020500	14.4468	14.6595	14.7471	0.205854	4.12602e-06	0.298664	2.82207e-11	Constitutive	Constitutive
12	1997059	2047059	6.63749	7.97335	7.97163	1.19646	4.25123e-06	1.21142	3.16408e-06	Constitutive	Constitutive
17	32210131	32533532	11.0024	11.4324	11.7208	0.406298	4.34806e-06	0.705484	2.85852e-15	Constitutive	Activated
1	112378052	112590339	12.0703	11.8066	11.416	-0.252227	4.35606e-06	-0.649581	3.59391e-31	Constitutive	Constitutive
3	142545556	142657578	9.38707	8.3439	10.0143	-0.953128	4.42645e-06	0.56425	0.00467974	Constitutive	Constitutive
9	72363967	72591543	11.6592	11.3552	11.2574	-0.290715	4.46465e-06	-0.398738	6.14763e-10	Constitutive	Constitutive
17	67687556	67875933	11.0495	11.517	11.4912	0.441892	4.49274e-06	0.43056	1.08187e-05	Constitutive	Constitutive
7	827193	877193	0	6.84995	5.80542	8.27705	4.60151e-06	7.27909	4.38991e-05	Constitutive	Constitutive
12	65202303	65331704	10.9836	10.4749	10.1757	-0.480444	4.73466e-06	-0.791109	1.24112e-13	Constitutive	De-activated
14	28625593	28719196	10.3031	9.52264	9.55564	-0.727434	4.75755e-06	-0.708088	7.82514e-06	Constitutive	Constitutive
10	31897356	32281404	12.1209	12.3077	11.4627	0.181844	4.79845e-06	-0.65664	2.11589e-57	Constitutive	Constitutive
10	35228291	35316338	9.80624	9.33635	9.65735	-0.444552	4.97651e-06	-0.139667	0.150193	Constitutive	Constitutive
18	22658955	22708955	4.88015	0	7.60474	-7.22338	5.03285e-06	2.23572	9.34246e-05	Constitutive	Constitutive
4	75799591	75903392	9.69597	8.7969	10.5151	-0.829545	5.38783e-06	0.764009	1.71854e-05	Constitutive	Constitutive
4	152934714	153247113	12.734	12.9479	12.6383	0.206363	5.44985e-06	-0.092913	0.0451178	Constitutive	Constitutive
18	58361223	58899251	13.2163	13.3794	12.6111	0.159539	5.45765e-06	-0.60226	1.22977e-64	Constitutive	Constitutive
15	29991266	30076344	7.31426	8.54658	7.64351	1.10823	5.47464e-06	0.265968	0.251382	Constitutive	Constitutive
10	62058697	62263262	12.0767	12.4629	11.3647	0.36576	5.57499e-06	-0.702268	2.23961e-17	Constitutive	De-activated
4	70642776	70703276	8.43315	7.51859	8.20749	-0.842627	5.63204e-06	-0.196758	0.265562	Constitutive	Constitutive
1	41341500	41562332	11.6044	11.9964	12.5147	0.370945	5.69244e-06	0.899255	1.23958e-27	Constitutive	Activated
13	48527613	48607116	9.87895	9.33425	9.65096	-0.512651	6.18197e-06	-0.215556	0.0571862	Constitutive	Constitutive
13	98527628	98785036	11.1116	11.7058	11.0638	0.55841	6.33286e-06	-0.0418707	0.759598	Constitutive	Constitutive
11	101991599	102144794	10.3596	9.82147	9.99143	-0.509005	6.33952e-06	-0.354424	0.00186433	Constitutive	Constitutive
6	111825592	112352547	13.0975	13.4287	12.8467	0.314566	6.4906e-06	-0.245676	0.000596969	Constitutive	Constitutive
16	24959826	25126915	10.7697	11.2115	10.9721	0.417116	6.59106e-06	0.192789	0.0409595	Constitutive	Constitutive
12	120156353	120415649	13.1587	13.3443	13.0201	0.180644	6.84282e-06	-0.135414	0.000838593	Constitutive	Constitutive
3	46434471	46630419	11.9027	12.3498	10.9646	0.422099	7.03728e-06	-0.920094	1.78449e-21	Constitutive	De-activated
9	70331878	70649018	13.3974	13.5457	13.2142	0.145438	7.68219e-06	-0.182643	1.96535e-08	Constitutive	Constitutive
7	137619793	137767758	10.5362	9.20097	9.10147	-1.18636	7.68723e-06	-1.31322	9.47901e-07	Constitutive	Constitutive
4	1671032	2153199	13.7544	14.1019	13.7653	0.329451	7.77222e-06	0.0104782	0.922577	Constitutive	Constitutive
17	68169664	68219664	0	5.84654	7.18544	7.39751	7.99413e-06	8.79789	8.82234e-08	Constitutive	Constitutive
15	82465372	82515372	7.10245	5.81918	8.82775	-1.14685	8.2345e-06	1.64272	1.41678e-11	Constitutive	Activated
9	132320473	132408077	8.37646	7.25647	9.94271	-1.0088	8.47093e-06	1.49302	2.13303e-11	Constitutive	Activated
7	16733040	16943258	10.3127	9.69546	10.3972	-0.580418	8.6766e-06	0.0740166	0.575719	Constitutive	Constitutive
10	63569726	63782910	13.0875	12.8513	12.7243	-0.227306	9.15871e-06	-0.361375	3.042e-12	Constitutive	Constitutive
6	42618806	43313486	13.6379	13.797	13.7678	0.155483	9.19657e-06	0.128648	0.00023609	Constitutive	Constitutive
11	15034489	15203612	12.0535	11.5954	9.71956	-0.431129	9.29917e-06	-2.32537	4.14129e-113	Constitutive	De-activated
15	75532262	75863897	13.4074	13.1922	13.5711	-0.207572	9.34856e-06	0.161362	0.000596225	Constitutive	Constitutive
6	25129085	25284708	10.914	10.5327	11.0984	-0.361337	9.37745e-06	0.175516	0.0323638	Constitutive	Constitutive
2	234164466	234260476	9.49196	8.54166	8.938	-0.87085	1.00393e-05	-0.498309	0.00971972	Constitutive	Constitutive
21	41903074	42115111	10.1061	10.7577	11.5316	0.608726	1.01778e-05	1.39707	1.82405e-23	Constitutive	Activated
8	101257935	101307935	0	5.11135	8.7211	6.75782	1.04506e-05	10.3433	8.00646e-12	Constitutive	Activated
11	116707831	116911384	13.0489	12.8901	12.8435	-0.155057	1.18892e-05	-0.203138	8.02625e-09	Constitutive	Constitutive
2	44051500	44331397	11.4036	11.6353	11.0806	0.222426	1.33805e-05	-0.320784	1.17166e-09	Constitutive	Constitutive
21	36396940	36513478	9.23585	9.97182	9.56032	0.683063	1.34459e-05	0.296464	0.0589901	Constitutive	Constitutive
3	99385966	99486966	8.44195	9.73331	0	1.14457	1.36125e-05	-10.8411	9.56894e-14	Constitutive	De-activated
8	19583730	19778923	10.9579	10.4081	10.1757	-0.515246	1.5341e-05	-0.759806	3.13244e-10	Constitutive	Constitutive
6	33169344	33248855	0	4.77151	9.2614	6.44006	1.68635e-05	10.885	1.48572e-13	Constitutive	Activated
9	135929452	137657300	15.2396	15.674	16.2225	0.408137	1.7242e-05	0.966778	1.34646e-23	Constitutive	Activated
9	89445139	89597318	10.9512	11.3316	11.5095	0.358156	1.83782e-05	0.549265	9.44158e-11	Constitutive	Constitutive
15	82304364	82354800	6.99545	8.25915	9.38564	1.12027	1.84275e-05	2.3069	4.76494e-17	Constitutive	Activated
14	33573607	33623607	8.12434	7.16345	7.99396	-0.873866	1.86068e-05	-0.110191	0.575608	Constitutive	Constitutive
7	135636873	135847405	12.4808	12.3303	12.3529	-0.147026	2.00061e-05	-0.126389	0.000222201	Constitutive	Constitutive
4	151265669	151443593	11.2084	11.5155	10.6938	0.290705	2.00919e-05	-0.510002	6.35569e-13	Constitutive	Constitutive
7	4602909	4690143	7.97152	8.71344	9.8409	0.687737	2.12493e-05	1.83761	2.25874e-29	Constitutive	Activated
13	49751753	49963869	12.6704	12.47	11.9748	-0.193747	2.12493e-05	-0.693494	2.94995e-51	Constitutive	Constitutive
1	15304931	15517014	10.3262	9.71135	12.144	-0.573376	2.21896e-05	1.79547	5.64994e-40	Constitutive	Activated
15	99064582	99139411	4.01136	0	9.52654	-6.39099	2.26025e-05	5.49755	4.40345e-33	Constitutive	Activated
4	98427830	98478381	8.53203	6.41322	7.43616	-1.78512	2.26807e-05	-0.78712	0.0268547	Constitutive	Constitutive
8	27596269	27722677	4.69726	7.10914	10.1451	2.06007	2.30585e-05	5.42117	2.31681e-23	Constitutive	Activated
9	35411728	36358049	14.7415	14.6068	14.5578	-0.132265	2.41205e-05	-0.182339	3.8226e-09	Constitutive	Constitutive
8	107029698	107249379	11.1284	11.8087	8.58486	0.63049	2.41999e-05	-2.52349	9.84532e-56	Constitutive	De-activated
6	36226449	36276449	0	6.31025	5.0515	7.72856	2.42967e-05	6.26809	0.000292608	Constitutive	Constitutive
18	9799885	9974460	11.605	11.8168	11.7621	0.203948	2.45882e-05	0.152817	0.00174701	Constitutive	Constitutive
3	127787477	128019530	10.9389	11.4372	9.89626	0.465258	2.46653e-05	-1.01937	6.80396e-19	Constitutive	De-activated
3	194381545	194658339	13.423	13.5425	13.2745	0.117869	2.46653e-05	-0.14768	1.05973e-07	Constitutive	Constitutive
7	108226741	108317167	8.23588	9.15789	0	0.839057	2.46745e-05	-10.6463	1.66021e-13	Constitutive	De-activated
17	35670498	35910134	12.9806	12.8219	13.0862	-0.155159	2.52025e-05	0.104364	0.00430743	Constitutive	Constitutive
4	7852916	8073499	12.9465	13.2481	12.767	0.285589	2.56031e-05	-0.172814	0.0129041	Constitutive	Constitutive
1	85444975	85709404	12.908	12.6046	11.9698	-0.286735	2.67255e-05	-0.930337	1.37563e-40	Constitutive	De-activated
20	36789083	37030422	11.9142	12.168	12.3735	0.241612	2.6944e-05	0.455923	3.91074e-15	Constitutive	Constitutive
14	61385526	61832694	14.4436	14.1696	13.7943	-0.260098	3.00414e-05	-0.643522	2.32653e-24	Constitutive	Constitutive
7	66773380	67046248	12.1916	12.0275	12.5127	-0.160378	3.00609e-05	0.319994	1.15513e-17	Constitutive	Constitutive
3	138075880	138425893	12.0743	11.7113	12.043	-0.341951	3.04221e-05	-0.028779	0.75746	Constitutive	Constitutive
2	33008841	33167789	10.9634	10.6296	9.91675	-0.314142	3.07176e-05	-1.03752	1.41064e-39	Constitutive	De-activated
X	16697022	16985750	11.6769	11.4516	12.5473	-0.214885	3.12194e-05	0.865709	3.10913e-67	Constitutive	Activated
11	76533833	76887016	12.0409	12.3711	13.0827	0.310725	3.25529e-05	1.03231	1.85185e-42	Constitutive	Activated
17	57793220	58053318	12.8524	12.7041	12.7925	-0.144518	3.31831e-05	-0.0590799	0.0933817	Constitutive	Constitutive
8	96018142	96171187	9.80966	10.4829	6.98614	0.621748	3.52743e-05	-2.80004	4.50684e-58	Constitutive	De-activated
20	33635588	33902252	12.4709	12.7596	12.6967	0.273268	3.6099e-05	0.221586	0.0010487	Constitutive	Constitutive
7	6015389	6136209	10.5416	10.8133	10.9601	0.25811	3.70895e-05	0.41383	5.39072e-11	Constitutive	Constitutive
2	241841287	241891287	0	5.47143	8.77558	6.98538	3.71392e-05	10.3151	8.19212e-10	Constitutive	Constitutive
7	26864048	27161258	11.6617	12.0413	11.4925	0.35529	3.94385e-05	-0.160349	0.0707882	Constitutive	Constitutive
21	33281168	33564851	12.6637	12.5189	12.9636	-0.141454	3.97553e-05	0.299326	3.55127e-19	Constitutive	Constitutive
10	91299046	91388936	10.176	9.56973	9.23012	-0.561792	4.06337e-05	-0.911616	6.57033e-11	Constitutive	De-activated
18	49583118	49701520	10.2139	9.81061	10.4848	-0.378528	4.09389e-05	0.261956	0.0047171	Constitutive	Constitutive
3	148851654	149021036	9.80853	10.5273	9.58731	0.660437	4.14959e-05	-0.196412	0.222412	Constitutive	Constitutive
7	23209529	23384644	10.672	11.0481	11.4397	0.352301	4.2186e-05	0.754679	5.0324e-18	Constitutive	Activated
16	81668809	81766798	9.15831	9.86762	10.5673	0.652994	4.22586e-05	1.36933	3.67273e-17	Constitutive	Activated
6	24893672	25024190	7.24271	8.9592	8.82417	1.44186	4.28823e-05	1.34655	0.000129206	Constitutive	Constitutive
4	156937143	157098597	11.332	10.9257	10.6797	-0.379908	4.28823e-05	-0.640587	1.60996e-11	Constitutive	Constitutive
2	53977913	54139318	11.4717	11.1172	10.9113	-0.332467	4.3387e-05	-0.552537	3.243e-11	Constitutive	Constitutive
2	42781587	43269923	14.5429	14.3911	14.6894	-0.148146	4.59729e-05	0.144982	5.73529e-05	Constitutive	Constitutive
7	131525464	131693861	11.0206	11.4461	11.6395	0.396392	4.62901e-05	0.604618	9.98038e-10	Constitutive	Constitutive
1	234410672	235150434	14.9845	14.8752	14.8237	-0.107641	4.73611e-05	-0.159588	8.13739e-10	Constitutive	Constitutive
10	73526895	73766170	13.3962	13.2743	13.0179	-0.119421	4.75777e-05	-0.377692	1.35381e-38	Constitutive	Constitutive
2	158822283	159048805	13.061	13.2282	12.6078	0.162887	4.76742e-05	-0.451979	3.94928e-29	Constitutive	Constitutive
18	63361546	63491261	10.547	10.2273	10.6365	-0.300214	4.76742e-05	0.0829417	0.268016	Constitutive	Constitutive
2	24341755	24449830	9.23758	8.50311	9.00347	-0.675764	4.88565e-05	-0.208442	0.201117	Constitutive	Constitutive
2	223503377	223817231	10.9695	11.5468	9.6945	0.534455	4.89451e-05	-1.24743	1.13034e-19	Constitutive	De-activated
3	192924174	192974174	7.90978	6.18744	6.56951	-1.43839	4.89451e-05	-1.09074	0.00128137	Constitutive	Constitutive
7	28814967	28890393	8.47068	7.67142	9.64289	-0.725009	4.95783e-05	1.11975	1.0875e-10	Constitutive	Constitutive
6	73455474	73772895	13.2665	13.1154	13.1918	-0.147607	4.95783e-05	-0.0738212	0.043774	Constitutive	Constitutive
9	109063843	109431453	13.0963	13.2899	12.7168	0.186297	5.09816e-05	-0.377429	5.04152e-16	Constitutive	Constitutive
21	36993128	37082649	9.66762	9.21668	10.359	-0.421733	5.181e-05	0.674503	4.55531e-11	Constitutive	Constitutive
10	91496178	91803807	13.514	13.3786	12.2748	-0.132411	5.31772e-05	-1.2382	0.00000000000000000000000000000000000000000000000000000000000000000000000000000000000000000000000000000000000000000000000000000000000000000000000000000000000000000000000000000000000000000000000000000000000000000000000000000000000000000000000000000000000000000000000000000000000000000000000000000000000120808587545819	Constitutive	De-activated
6	105420907	105479210	8.43898	7.22487	6.57953	-1.06392	5.31772e-05	-1.75925	3.84841e-10	Constitutive	Constitutive
10	122030326	122115705	8.09882	9.37092	10.574	1.10662	5.32438e-05	2.38183	4.52629e-16	Constitutive	Activated
15	34202837	34262117	8.41249	7.34083	8.71513	-0.94797	5.60831e-05	0.249768	0.256313	Constitutive	Constitutive
15	43454480	43561481	10.3488	9.978	10.8282	-0.348226	5.64915e-05	0.470827	4.78983e-08	Constitutive	Constitutive
14	93923973	94016775	8.51291	9.62789	10.1769	0.985179	5.81141e-05	1.56999	6.29933e-10	Constitutive	Constitutive
12	26062714	26360302	12.1953	12.0126	12.4793	-0.177125	5.82423e-05	0.281594	8.35743e-11	Constitutive	Constitutive
12	53566153	54043747	13.3802	13.5362	13.0821	0.151721	6.42891e-05	-0.296326	7.14963e-15	Constitutive	Constitutive
1	231461616	231511616	4.34591	0	8.57003	-6.60997	6.48069e-05	3.95272	1.8015e-06	Constitutive	Constitutive
20	290906	527711	12.0492	11.8345	12.7743	-0.205593	6.63783e-05	0.721639	1.96001e-46	Constitutive	Activated
11	8583504	8669002	8.77075	6.68682	9.16515	-1.70799	6.8615e-05	0.24484	0.470394	Constitutive	Constitutive
1	65615436	65714133	9.10425	9.79491	7.13814	0.632632	6.87719e-05	-1.93719	3.67792e-27	Constitutive	De-activated
1	177922513	178143018	12.5979	12.3753	12.0285	-0.2131	7.76964e-05	-0.565929	3.72605e-25	Constitutive	Constitutive
3	186389867	186439867	0	5.50991	0	6.95525	7.84925e-05	0	1	Constitutive	Constitutive
X	74322851	74440878	8.81861	9.66947	8.52905	0.768851	7.91065e-05	-0.252276	0.191557	Constitutive	Constitutive
12	109757335	110677907	14.4026	14.488	14.4947	0.0847617	8.03634e-05	0.0915425	1.40584e-05	Constitutive	Constitutive
14	102696088	103220352	13.1262	13.363	13.6111	0.225438	8.14068e-05	0.48127	7.53524e-17	Constitutive	Constitutive
1	240002678	240107169	8.97154	9.78446	0	0.736444	8.2672e-05	-11.3618	3.31685e-15	Constitutive	De-activated
12	54045241	54095241	2.07298	6.36849	6.76479	3.99727	8.90909e-05	4.36529	1.17952e-05	Constitutive	Constitutive
7	55190279	55280253	6.82775	9.58227	7.49936	2.33172	9.0287e-05	0.347762	0.362488	Constitutive	Constitutive
14	39090727	39295898	12.2604	12.0105	12.1632	-0.236618	9.13505e-05	-0.0937706	0.128697	Constitutive	Constitutive
16	82155126	82205126	6.21564	4.256	7.64807	-1.58824	9.22735e-05	1.15456	0.00128175	Constitutive	Constitutive
11	102166151	102660691	13.8619	13.6467	13.4675	-0.205925	9.26919e-05	-0.392063	1.64674e-13	Constitutive	Constitutive
1	21682726	22121814	13.9583	14.1305	13.9072	0.166822	9.28489e-05	-0.0489915	0.267906	Constitutive	Constitutive
1	98238836	98402034	10.7743	10.0662	8.72934	-0.646455	9.29209e-05	-2.01169	2.32529e-30	Constitutive	De-activated
3	8412746	8753509	13.0491	12.906	13.0246	-0.140071	9.31125e-05	-0.0244787	0.521751	Constitutive	Constitutive
11	36200290	36459245	13.4528	13.6075	12.6112	0.150733	9.33968e-05	-0.840064	1.21914e-103	Constitutive	De-activated
18	45637035	45873344	12.186	12.3583	11.6202	0.167271	9.76378e-05	-0.56409	7.58267e-38	Constitutive	Constitutive
9	120558266	120615064	8.37645	7.69023	9.2532	-0.626687	9.76383e-05	0.833172	7.58417e-08	Constitutive	Constitutive
6	159845452	160006723	9.95943	10.7225	10.6975	0.691742	0.000101087	0.684558	0.000128874	Constitutive	Constitutive
11	120146661	120359344	8.64761	7.38421	11.9405	-1.09147	0.000102659	3.24104	1.00504e-26	Constitutive	Activated
19	5633528	5844820	9.18632	10.1434	11.7578	0.852151	0.000103872	2.51712	2.33178e-27	Constitutive	Activated
22	27088545	27199468	9.89496	9.48734	9.18398	-0.378868	0.000103872	-0.694018	6.84046e-12	Constitutive	Constitutive
4	71064279	71198545	10.6788	10.1296	9.00347	-0.505442	0.000105989	-1.6528	5.5526e-33	Constitutive	De-activated
6	34659744	34827802	10.8567	11.0977	11.7471	0.227894	0.000106935	0.884371	1.49588e-52	Constitutive	Activated
8	81080968	81269316	11.1477	11.5138	10.3588	0.340015	0.000108602	-0.776562	2.97891e-17	Constitutive	De-activated
7	129407771	129660895	12.7423	12.5936	12.5924	-0.145205	0.000112533	-0.147188	8.12843e-05	Constitutive	Constitutive
13	44581595	45196974	14.0287	13.9042	13.8209	-0.122158	0.000113267	-0.207218	3.14994e-11	Constitutive	Constitutive
10	5470303	5686187	11.5225	11.2089	11.8592	-0.293607	0.000116738	0.331608	1.84599e-05	Constitutive	Constitutive
16	58571926	58732081	11.7565	11.5249	11.8795	-0.220246	0.000117224	0.119712	0.0376134	Constitutive	Constitutive
3	4946911	5069615	10.1486	9.84636	11.2375	-0.282318	0.000129918	1.08072	3.84167e-52	Constitutive	Activated
17	80907924	81742479	15.0126	15.3228	15.3554	0.289931	0.000136678	0.336826	1.61549e-05	Constitutive	Constitutive
20	45742642	46053135	12.6378	12.3919	13.2694	-0.233025	0.000137731	0.626652	1.34307e-24	Constitutive	Constitutive
12	89694520	89988853	11.7054	11.3119	11.0907	-0.364583	0.000138056	-0.60203	8.95026e-10	Constitutive	Constitutive
3	159857303	160062326	12.3563	12.4992	11.4788	0.13931	0.000141571	-0.875011	1.0808e-117	Constitutive	De-activated
15	85794938	85844938	0	5.94348	6.9397	7.23387	0.000144207	8.38743	1.17864e-05	Constitutive	Constitutive
12	106284486	106350120	6.68727	8.1641	8.76492	1.22923	0.000150418	1.91098	3.76948e-08	Constitutive	Constitutive
20	1263193	1524627	12.7793	12.6393	12.7441	-0.136617	0.000153648	-0.0339578	0.365807	Constitutive	Constitutive
1	225373264	225542208	12.0573	11.893	12.2352	-0.159001	0.000153648	0.175455	2.11131e-05	Constitutive	Constitutive
22	23683014	24725988	14.5951	14.8282	14.7519	0.221204	0.000157344	0.152357	0.0104643	Constitutive	Constitutive
1	77195265	77335504	9.86712	10.5749	0	0.640613	0.000158248	-12.2331	1.8373e-17	Constitutive	De-activated
1	192789759	192952900	10.452	10.7904	9.86788	0.313995	0.000161747	-0.575534	5.29344e-11	Constitutive	Constitutive
4	48240414	48495678	11.7204	11.3824	11.266	-0.314632	0.000164022	-0.447143	1.90978e-07	Constitutive	Constitutive
12	26969459	27288047	12.4056	12.0926	12.1631	-0.291626	0.000166046	-0.236418	0.00299123	Constitutive	Constitutive
15	73623674	73725393	8.92232	8.40164	10.0335	-0.47933	0.000166388	1.08537	2.76941e-18	Constitutive	Activated
7	66422019	66700912	12.0249	11.827	12.2285	-0.189959	0.000191214	0.201221	7.20789e-05	Constitutive	Constitutive
10	74695677	74864397	12.0322	12.1982	11.5558	0.160774	0.000196078	-0.473292	5.71561e-27	Constitutive	Constitutive
12	75396216	75551935	11.4346	10.9472	11.1063	-0.44722	0.000196794	-0.312429	0.0112821	Constitutive	Constitutive
9	117648557	117702025	5.8451	8.4101	0	2.07341	0.000199991	-5.91993	7.11895e-07	Constitutive	Constitutive
4	3399362	3504445	8.84528	9.54518	10.9491	0.631991	0.00020256	2.06847	9.67315e-32	Constitutive	Activated
12	111922912	112207281	12.2279	12.013	12.1859	-0.203938	0.000207772	-0.0400669	0.490102	Constitutive	Constitutive
3	48001658	48269005	13.242	13.3565	13.0779	0.11248	0.000213758	-0.162374	6.85389e-08	Constitutive	Constitutive
4	183289160	183467576	11.1311	11.4619	11.3938	0.306298	0.000217793	0.255949	0.00276928	Constitutive	Constitutive
2	108316323	108476840	10.9197	11.2691	10.1949	0.323441	0.000220895	-0.713114	8.93886e-15	Constitutive	De-activated
6	45528320	45833407	12.9931	12.8431	13.0708	-0.145361	0.000225209	0.075145	0.0572026	Constitutive	Constitutive
4	147511105	147812029	12.6608	12.8812	11.9494	0.209222	0.000225209	-0.70719	2.90288e-34	Constitutive	De-activated
22	30530288	30789082	10.9024	10.5843	11.0291	-0.296089	0.000227919	0.120429	0.139926	Constitutive	Constitutive
16	50169674	50327173	10.7673	10.362	11.2584	-0.373255	0.000227919	0.478975	3.20551e-06	Constitutive	Constitutive
22	29205281	29953509	14.2835	14.4303	14.4288	0.142769	0.000228318	0.143449	0.000192986	Constitutive	Constitutive
15	43053746	43301816	11.2621	11.4602	11.7475	0.188919	0.000230188	0.482632	2.16733e-21	Constitutive	Constitutive
6	148556013	148613878	6.28221	7.88379	8.04293	1.29648	0.00023517	1.5245	3.38468e-05	Constitutive	Constitutive
19	15141110	15258221	9.65259	9.00022	11.2295	-0.587083	0.000242348	1.54092	3.18837e-21	Constitutive	Activated
3	160415684	160540889	11.4628	11.2242	11.1109	-0.225088	0.000244293	-0.349682	2.23822e-08	Constitutive	Constitutive
8	17534013	17687396	10.4926	10.8347	10.6171	0.315857	0.000250484	0.115459	0.195489	Constitutive	Constitutive
3	33054348	33329786	11.7225	11.9977	11.7803	0.257181	0.000252968	0.0534834	0.472097	Constitutive	Constitutive
X	152865013	152923416	6.61701	7.8515	8.58512	1.04401	0.00025897	1.84363	1.44842e-09	Constitutive	Constitutive
11	34951265	35706398	14.8022	14.6745	14.4262	-0.124799	0.00025929	-0.375239	6.94854e-29	Constitutive	Constitutive
8	18414518	18486214	7.03465	8.52436	0	1.2172	0.00025929	-9.46538	1.49514e-10	Constitutive	Constitutive
11	69303537	69675814	11.8282	12.8551	11.2309	0.890529	0.000262915	-0.504443	0.0341274	Constitutive	Constitutive
11	122541530	122759799	12.8181	12.9772	11.951	0.154536	0.000263597	-0.864005	1.57695e-89	Constitutive	De-activated
2	190351334	190401334	8.01905	6.75162	8.0748	-1.06144	0.000268193	0.0396245	0.910471	Constitutive	Constitutive
17	64558208	64883824	14.2087	14.0303	13.7097	-0.171345	0.000287391	-0.496329	7.69674e-26	Constitutive	Constitutive
14	51964338	52165251	11.9345	12.1504	12.0619	0.204457	0.000290637	0.122926	0.0321899	Constitutive	Constitutive
16	14837083	15073243	12.192	12.3369	12.123	0.141072	0.00029573	-0.0680277	0.0865175	Constitutive	Constitutive
16	15363787	15475130	6.80984	9.38057	7.65505	2.04007	0.000296144	0.44625	0.248728	Constitutive	Constitutive
16	87634329	87959728	11.6555	12.129	13.2825	0.431772	0.00030198	1.60714	1.90137e-38	Constitutive	Activated
9	4242658	4382179	10.0811	10.516	10.0257	0.397827	0.000307093	-0.0497407	0.681278	Constitutive	Constitutive
20	10681470	10958919	11.024	10.3986	10.7396	-0.564488	0.000308918	-0.256709	0.103513	Constitutive	Constitutive
7	42221273	42296236	8.27888	8.85362	8.94672	0.520091	0.000314021	0.633835	1.67518e-05	Constitutive	Constitutive
17	7895776	8471007	13.9703	13.804	14.522	-0.160524	0.000314062	0.549385	6.3979e-36	Constitutive	Constitutive
10	103118245	103603517	14.4274	14.5509	14.6096	0.120995	0.000317416	0.181203	4.15563e-08	Constitutive	Constitutive
2	121584023	121814071	12.9619	13.0701	12.7122	0.106452	0.000331699	-0.248686	3.72918e-17	Constitutive	Constitutive
11	95026901	95142677	9.14587	9.82959	9.8914	0.613247	0.000331699	0.695333	6.2365e-05	Constitutive	Constitutive
15	42279213	42602147	11.9103	11.738	11.556	-0.165392	0.000338204	-0.352634	3.01946e-14	Constitutive	Constitutive
3	71964432	72029124	8.85183	7.56801	7.6638	-1.06387	0.000361737	-1.00577	0.000737101	Constitutive	Constitutive
3	52745212	52862301	10.5864	10.9103	11.7668	0.298494	0.000362027	1.16935	3.10048e-43	Constitutive	Activated
12	103760630	104489296	13.8664	14.0599	13.9118	0.184776	0.000365026	0.0431702	0.427871	Constitutive	Constitutive
16	1276275	1553269	10.8913	11.4164	12.9558	0.475436	0.000365276	2.04245	6.39095e-49	Constitutive	Activated
17	40838055	41265504	13.3641	13.5293	11.811	0.15939	0.000374355	-1.55135	0.00000000000000000000000000000000000000000000000000000000000000000000000000000000000000000000000000000000000000000000000000000000000000000000000000000000000000000000000000000000000000000000000000000000000000000000000000000000000000000000000000000000873615331359927	Constitutive	De-activated
3	30179673	30661004	13.4178	13.2137	12.5649	-0.194361	0.000389029	-0.848654	3.92664e-53	Constitutive	De-activated
11	8809550	9083177	12.8373	12.722	12.4521	-0.112661	0.000438778	-0.384402	8.05605e-34	Constitutive	Constitutive
1	101064159	101318054	12.7045	12.4943	11.7431	-0.199594	0.000443954	-0.956669	1.94095e-61	Constitutive	De-activated
1	146297588	146347588	8.617	7.8243	8.76851	-0.697844	0.000449474	0.12451	0.526893	Constitutive	Constitutive
2	72814914	72961212	10.1504	9.75104	11.2273	-0.366327	0.000450939	1.05868	7.30429e-24	Constitutive	Activated
X	73886134	73938047	6.75447	7.7515	6.94915	0.857641	0.000454621	0.151787	0.532086	Constitutive	Constitutive
19	3941141	4366742	12.8683	13.1745	13.8179	0.283137	0.000469033	0.938078	1.02393e-29	Constitutive	Activated
2	54285214	54450115	10.667	10.2328	10.1523	-0.39583	0.000478586	-0.497655	2.2332e-05	Constitutive	Constitutive
7	100340840	100748349	13.346	13.5451	13.8034	0.18961	0.000499572	0.454336	9.32981e-17	Constitutive	Constitutive
8	128068785	128622586	13.6039	13.5012	12.7907	-0.100709	0.000500814	-0.81173	1.01499e-174	Constitutive	De-activated
12	94927458	94977458	7.29497	5.39703	8.61651	-1.44769	0.000501064	0.966693	0.0106973	Constitutive	Constitutive
16	14651145	14701145	0	4.96804	7.42951	6.16176	0.000503988	8.93588	1.11146e-06	Constitutive	Constitutive
2	63664338	63868889	11.4466	11.1782	8.72424	-0.250643	0.000527457	-2.71809	2.81096e-228	Constitutive	De-activated
13	42927868	43250366	11.7017	12.1062	11.1692	0.368057	0.000528238	-0.516968	2.9688e-06	Constitutive	Constitutive
2	230525283	230785834	13.4915	13.3914	13.0995	-0.0987302	0.000562741	-0.391459	4.57463e-44	Constitutive	Constitutive
17	67208714	67399779	10.7754	11.0346	10.9155	0.241884	0.000566262	0.132524	0.0660503	Constitutive	Constitutive
7	102270786	102684179	12.0179	12.2298	12.8252	0.200982	0.000568047	0.802237	1.91622e-43	Constitutive	Activated
7	102799964	103057045	12.0186	11.7625	11.0649	-0.239171	0.000569631	-0.946897	7.24957e-40	Constitutive	De-activated
2	232548788	232690197	5.75435	7.11456	10.6745	1.09821	0.000585882	4.90626	3.32551e-40	Constitutive	Activated
10	72884962	73001484	10.519	10.1931	10.4738	-0.300126	0.000592149	-0.0425588	0.653044	Constitutive	Constitutive
10	31045514	31216580	11.0029	10.6019	9.87573	-0.36559	0.000593038	-1.10723	5.04149e-23	Constitutive	De-activated
8	132887378	133425010	12.4275	12.6163	13.0036	0.17953	0.000599451	0.572661	3.0426e-28	Constitutive	Constitutive
21	36604800	36744974	9.74511	10.1999	9.70514	0.410871	0.000606038	-0.034889	0.80499	Constitutive	Constitutive
1	43870719	44223026	13.4131	13.2361	13.2504	-0.169392	0.000612743	-0.15869	0.00137209	Constitutive	Constitutive
1	179854598	180021995	11.4757	11.1723	10.7443	-0.280097	0.000614719	-0.721814	1.76021e-17	Constitutive	De-activated
8	9059672	9126134	7.99148	7.14139	8.97633	-0.737334	0.000662943	0.899648	2.4224e-05	Constitutive	Constitutive
6	111542247	111699030	11.1015	11.3794	11.357	0.258045	0.000665384	0.250342	0.00136813	Constitutive	Constitutive
10	91825304	91945134	10.7898	10.4482	10.661	-0.312468	0.000666689	-0.121129	0.199567	Constitutive	Constitutive
8	94442140	94519858	9.3611	8.57858	9.31242	-0.682192	0.000674801	-0.0408053	0.864387	Constitutive	Constitutive
1	193063749	193173120	9.69589	8.85993	10.3035	-0.723459	0.000690267	0.53619	0.0114809	Constitutive	Constitutive
7	45845332	45916451	7.35808	8.38333	7.64173	0.864631	0.000703895	0.224169	0.366942	Constitutive	Constitutive
6	77409888	77459888	4.18823	6.57447	0	1.78138	0.000710019	-6.55066	2.28911e-05	Constitutive	Constitutive
6	40895496	41012048	10.543	10.7979	10.479	0.237651	0.000718948	-0.0582184	0.434328	Constitutive	Constitutive
2	62448042	62744893	11.1043	11.9227	8.7237	0.709405	0.000762459	-2.32575	1.00752e-23	Constitutive	De-activated
X	53270830	53551341	11.3795	11.1721	11.3544	-0.195086	0.000783901	-0.0236758	0.715944	Constitutive	Constitutive
12	111547134	111713337	10.7972	11.2501	10.0192	0.407239	0.000908772	-0.750969	5.70311e-09	Constitutive	Constitutive
18	47931557	48036322	9.24098	10.0677	9.4789	0.712369	0.00090911	0.19693	0.357106	Constitutive	Constitutive
11	129902075	130220122	12.343	12.5673	12.6367	0.210033	0.00090911	0.289996	6.70448e-06	Constitutive	Constitutive
4	168412656	168733930	14.0228	13.8212	13.2881	-0.190757	0.000922724	-0.729905	2.55809e-36	Constitutive	De-activated
1	97898507	98020601	10.967	10.4541	9.88272	-0.457548	0.000928342	-1.04993	4.5651e-13	Constitutive	De-activated
22	42937267	43188799	13.0888	13.2757	13.3078	0.177944	0.000929062	0.216466	6.28379e-05	Constitutive	Constitutive
9	111721907	112216547	14.5651	14.3862	13.9932	-0.17059	0.000933333	-0.568288	2.68732e-28	Constitutive	Constitutive
19	49389552	49978744	13.7735	13.9918	14.357	0.205251	0.000962137	0.578243	3.21167e-20	Constitutive	Constitutive
16	74664021	74774257	8.95529	8.32801	10.7427	-0.54852	0.00101944	1.75052	2.14874e-24	Constitutive	Activated
8	11756341	11955488	11.8835	11.6888	12.153	-0.184725	0.0010252	0.267447	1.85228e-06	Constitutive	Constitutive
12	65408167	65870900	15.4558	15.2338	14.8109	-0.208326	0.00103279	-0.638864	2.8447e-23	Constitutive	Constitutive
2	169650865	169842624	4.18845	10.447	10.2723	5.34779	0.00104341	4.94575	0.00111522	Constitutive	Constitutive
6	129650650	129809586	11.6898	11.3878	10.6011	-0.276383	0.00107494	-1.07699	4.34265e-34	Constitutive	De-activated
6	36145997	36211445	7.38854	8.14221	7.54928	0.652212	0.00107494	0.133057	0.516944	Constitutive	Constitutive
3	183634345	183684345	5.13154	6.83862	0	1.27691	0.00107599	-7.59154	4.72698e-07	Constitutive	Constitutive
8	94219918	94269918	0	3.95858	8.26297	5.0184	0.00109415	9.8324	3.03883e-09	Constitutive	Constitutive
21	32502219	32649789	9.85733	10.4164	11.1006	0.49375	0.00109415	1.20173	3.00201e-14	Constitutive	Activated
3	134197844	134537630	14.1151	14.0139	13.8062	-0.0990623	0.00110293	-0.307932	3.30097e-25	Constitutive	Constitutive
1	148951409	149253115	12.3162	12.0564	12.1842	-0.240064	0.00110859	-0.12579	0.0952686	Constitutive	Constitutive
10	73777584	74093761	14.9997	14.8247	14.6754	-0.167035	0.00111481	-0.321854	3.51224e-10	Constitutive	Constitutive
7	40190073	40240073	8.35803	6.39703	0	-1.42587	0.00111481	-10.7265	2.17503e-12	Constitutive	De-activated
2	101954002	102351209	12.6204	12.744	11.8547	0.12004	0.00114231	-0.763205	1.24515e-92	Constitutive	De-activated
7	5212608	5353230	8.98363	9.90274	10.4639	0.775708	0.00114352	1.3762	5.16532e-08	Constitutive	Constitutive
4	144560959	144655909	9.51147	10.017	7.98868	0.448615	0.00114628	-1.49285	3.26764e-22	Constitutive	De-activated
12	32004598	32137602	10.3901	10.7791	9.92441	0.350095	0.00119101	-0.452268	7.69412e-05	Constitutive	Constitutive
1	30685775	30997778	13.9007	13.7086	14.1215	-0.181992	0.00122292	0.217607	0.000123822	Constitutive	Constitutive
17	31496690	32194959	13.3568	13.2303	13.5867	-0.123344	0.00125976	0.228661	9.04196e-10	Constitutive	Constitutive
12	54103991	54536595	14.3487	14.1874	14.0865	-0.154612	0.00128398	-0.259955	5.71223e-08	Constitutive	Constitutive
1	35998780	36511206	14.79	14.633	14.6325	-0.150695	0.00129358	-0.154393	0.000947078	Constitutive	Constitutive
1	178433134	178742193	12.8811	12.7136	12.415	-0.160343	0.00131735	-0.4623	2.33975e-20	Constitutive	Constitutive
17	56792371	56987986	9.27563	8.81303	11.5469	-0.414031	0.00131735	2.25248	9.93673e-67	Constitutive	Activated
15	71763364	71858982	9.68243	8.6767	10.0249	-0.830896	0.00134109	0.269358	0.281144	Constitutive	Constitutive
21	36080923	36361901	11.2942	11.1084	11.0393	-0.175635	0.00139086	-0.252005	5.50247e-06	Constitutive	Constitutive
X	41219612	41533485	12.0862	12.2687	11.7706	0.17396	0.00139238	-0.31273	1.57577e-08	Constitutive	Constitutive
16	2655186	3209382	14.1112	14.3367	14.8247	0.210718	0.00139238	0.706621	3.48667e-26	Constitutive	Activated
1	66370367	66432302	8.70689	2.92844	9.05741	-4.81523	0.00141918	0.0763228	0.880714	Constitutive	Constitutive
1	218759991	218809991	5.91395	7.29705	0	1.06882	0.00141989	-8.37296	1.6818e-08	Constitutive	Constitutive
1	179217111	179297191	9.10787	8.37283	9.66456	-0.63103	0.00144787	0.497254	0.0126445	Constitutive	Constitutive
11	82896971	83037628	9.73205	10.2389	9.82296	0.446662	0.00147573	0.0796169	0.594158	Constitutive	Constitutive
3	61498440	61584534	8.84969	7.97335	10.1259	-0.740148	0.00148363	1.17239	1.09562e-06	Constitutive	Constitutive
X	130120815	130232003	10.2105	9.61544	10.326	-0.518506	0.00150114	0.0988206	0.559893	Constitutive	Constitutive
20	57945795	58041755	9.37952	8.61407	9.57337	-0.655069	0.00152852	0.161629	0.433789	Constitutive	Constitutive
14	70632090	70684481	6.70689	7.73049	7.6041	0.837593	0.00156689	0.756619	0.00465368	Constitutive	Constitutive
6	146879679	147254086	12.9277	12.7214	11.7632	-0.193914	0.00157141	-1.15954	2.10255e-76	Constitutive	De-activated
1	25807587	27999256	16.1804	16.3184	16.311	0.1335	0.00157581	0.128199	0.00222062	Constitutive	Constitutive
4	2194516	2612758	13.2913	13.4756	13.3737	0.174743	0.00159044	0.0794888	0.15968	Constitutive	Constitutive
12	95255964	95479585	11.7644	11.9508	11.7314	0.176874	0.00167049	-0.0324294	0.593967	Constitutive	Constitutive
21	33808919	34044734	10.9446	11.2148	11.6862	0.247427	0.0016938	0.731473	9.06329e-20	Constitutive	Activated
2	168224868	168512254	8.73561	12.6317	6.54046	2.98002	0.00178126	-0.888448	0.0781257	Constitutive	Constitutive
3	50518333	50655517	8.93895	8.32934	11.6286	-0.527872	0.00178171	2.6612	1.72919e-51	Constitutive	Activated
6	148633676	148754218	7.68751	9.20858	8.60952	1.13089	0.00182731	0.647254	0.0583331	Constitutive	Constitutive
8	140396046	140569135	11.6253	11.8359	11.7611	0.19748	0.00184089	0.131036	0.0423835	Constitutive	Constitutive
1	155517349	155755628	12.1486	11.9524	12.1773	-0.185419	0.0018933	0.0263945	0.689864	Constitutive	Constitutive
11	192077	1162358	14.6363	14.9037	15.2472	0.245332	0.00193161	0.601416	1.48572e-13	Constitutive	Constitutive
11	75679104	75847275	10.1171	10.3785	10.8872	0.23927	0.00193472	0.759452	1.90323e-22	Constitutive	Activated
15	41354365	41670619	13.448	13.2969	13.5433	-0.144887	0.00194451	0.0929572	0.0467231	Constitutive	Constitutive
4	82545242	82595242	6.20193	7.72574	0	1.12669	0.00194707	-8.64813	7.88665e-09	Constitutive	Constitutive
7	107932217	108209000	13.1961	13.0924	12.839	-0.10187	0.00196382	-0.356815	2.19257e-28	Constitutive	Constitutive
6	30448036	30978282	13.9777	13.8708	14.1418	-0.104251	0.00197227	0.162911	6.5289e-07	Constitutive	Constitutive
6	57128506	57386487	12.9863	12.7943	12.2854	-0.181258	0.00197284	-0.696378	6.11345e-32	Constitutive	Constitutive
14	36925524	37104526	10.2002	10.7647	9.00242	0.491589	0.00197937	-1.15153	1.74349e-11	Constitutive	De-activated
3	64897087	64947087	0	6.17798	2.64538	6.37404	0.00204068	1.29209	0.0844046	Constitutive	Constitutive
4	102696060	102819109	9.7129	9.27986	9.7978	-0.383392	0.00206339	0.0732878	0.576213	Constitutive	Constitutive
9	22059215	22307632	13.1178	12.8973	12.7515	-0.20538	0.00210473	-0.362373	1.05113e-07	Constitutive	Constitutive
16	8803806	9145409	12.746	12.6164	12.7952	-0.125202	0.00214627	0.0484411	0.241964	Constitutive	Constitutive
11	118260060	118310060	3.3949	7.0995	7.31663	2.72994	0.00216416	2.99266	0.000850546	Constitutive	Constitutive
14	74524925	75651164	15.2796	15.3571	14.9875	0.0765357	0.0021709	-0.291435	2.16936e-33	Constitutive	Constitutive
12	51884614	51959563	7.18814	5.40839	9.75808	-1.26145	0.00219813	2.26728	2.49207e-06	Constitutive	Constitutive
6	31016888	31184025	10.4236	10.8879	10.3053	0.407883	0.00223166	-0.102707	0.465473	Constitutive	Constitutive
17	49459039	49797225	11.7195	11.4809	12.1248	-0.220318	0.00223665	0.400485	4.26425e-08	Constitutive	Constitutive
3	46863050	47058816	10.8518	10.2451	10.6277	-0.522472	0.0022419	-0.193927	0.267983	Constitutive	Constitutive
X	40754240	41098456	11.0741	11.4403	10.6541	0.326768	0.00225418	-0.406319	0.000336946	Constitutive	Constitutive
8	21990077	22815874	15.019	14.8677	15.2698	-0.145104	0.00225864	0.248889	1.30512e-07	Constitutive	Constitutive
2	160993557	161157929	10.8017	10.4746	10.3799	-0.294617	0.00231683	-0.411994	4.8616e-05	Constitutive	Constitutive
1	214933546	214983546	8.37036	7.32183	5.89729	-0.842159	0.00234395	-2.35076	8.2927e-13	Constitutive	De-activated
12	113094775	113448695	11.8389	11.5927	13.1142	-0.226865	0.00237301	1.26693	1.07449e-63	Constitutive	Activated
10	32910878	33213974	12.7331	12.5946	12.2602	-0.132989	0.00239322	-0.470721	2.97949e-27	Constitutive	Constitutive
12	112316156	112484726	11.9785	11.8199	12.1152	-0.150819	0.00241026	0.132843	0.00695637	Constitutive	Constitutive
1	44586829	44901428	13.836	13.6838	13.9026	-0.145679	0.00244287	0.0645558	0.186183	Constitutive	Constitutive
1	180037738	180314573	13.2811	13.1815	13.2108	-0.0975855	0.0024737	-0.0684335	0.0322739	Constitutive	Constitutive
16	2334019	2399167	5.13183	8.47342	5.24662	2.35197	0.00247701	0.0383252	0.952094	Constitutive	Constitutive
3	37093570	37332435	13.6426	13.504	13.086	-0.133446	0.00249522	-0.554676	6.14841e-37	Constitutive	Constitutive
19	55153935	55651864	13.196	12.9096	13.9429	-0.260201	0.00250142	0.734278	1.43365e-16	Constitutive	Activated
8	143268519	143756527	11.5249	12.1901	13.4283	0.566658	0.00253301	1.8514	1.46576e-19	Constitutive	Activated
2	45551645	45721682	11.9353	12.0843	12.0226	0.143553	0.0025421	0.0838119	0.0800254	Constitutive	Constitutive
4	13867229	14184559	11.6791	12.0212	0	0.305651	0.00258271	-13.9977	1.20039e-22	Constitutive	De-activated
20	32122094	32367208	11.8638	12.0797	12.5427	0.200889	0.0025905	0.672493	1.52904e-23	Constitutive	Constitutive
3	138787915	138962345	11.2363	11.4863	10.8602	0.229131	0.00263847	-0.368373	3.71385e-06	Constitutive	Constitutive
17	7208352	7881602	13.4296	13.5934	14.517	0.155935	0.00269049	1.08329	1.42675e-99	Constitutive	Activated
9	32357248	32407248	7.78225	5.74931	8.00427	-1.36253	0.00270367	0.116128	0.773064	Constitutive	Constitutive
16	30512341	31215982	13.9564	13.771	14.4893	-0.174901	0.0027794	0.5286	1.77207e-19	Constitutive	Constitutive
1	161915202	162121672	12.1931	12.3201	12.2859	0.122417	0.0027794	0.0899926	0.0274179	Constitutive	Constitutive
15	72061124	72369610	12.8781	13.0165	12.807	0.133188	0.00280457	-0.0684126	0.129861	Constitutive	Constitutive
12	120641391	120697499	2.29528	0	9.48399	-3.7646	0.00284055	7.15094	3.55671e-30	Constitutive	Activated
16	12582521	12657298	8.01912	9.41272	7.43451	1.02823	0.00284055	-0.391712	0.224911	Constitutive	Constitutive
9	98860540	99128242	12.3513	12.4779	12.4173	0.122143	0.00284304	0.0649193	0.115583	Constitutive	Constitutive
14	49778636	50142187	14.4013	14.2227	14.0068	-0.168632	0.00288877	-0.391228	6.30811e-12	Constitutive	Constitutive
2	182800622	182901054	8.78459	8.22966	9.86186	-0.480013	0.00293615	1.02764	5.92631e-10	Constitutive	Constitutive
7	131032604	131360962	12.9534	13.1527	12.4985	0.186518	0.00297672	-0.45075	1.89851e-12	Constitutive	Constitutive
2	159593045	159734464	10.4813	9.87767	9.62738	-0.515351	0.0030664	-0.796619	1.40924e-05	Constitutive	Constitutive
8	125300704	125726859	13.9225	13.9938	13.9015	0.070434	0.00314532	-0.0206561	0.403879	Constitutive	Constitutive
6	100463250	100513250	8.02298	7.29359	7.52633	-0.611322	0.00322609	-0.434168	0.0405289	Constitutive	Constitutive
19	2955155	3776834	14.3213	14.5565	14.809	0.216485	0.0032894	0.480868	1.84344e-10	Constitutive	Constitutive
20	62563044	62911536	11.0619	11.7111	13.6376	0.548782	0.00330871	2.53327	1.20859e-34	Constitutive	Activated
13	75228371	75296644	7.62211	8.43561	0	0.668603	0.00335492	-10.0467	4.4963e-12	Constitutive	De-activated
6	142655272	142808738	10.9093	11.2059	10.6394	0.266926	0.00335862	-0.260182	0.00684093	Constitutive	Constitutive
X	46701352	46900435	11.5382	11.3757	10.9094	-0.154107	0.00341358	-0.625287	1.3079e-31	Constitutive	Constitutive
13	113723024	114013242	13.5999	13.868	13.2263	0.243544	0.00341631	-0.365269	2.53773e-05	Constitutive	Constitutive
17	39884718	40639132	15.4405	15.2706	15.3452	-0.160873	0.00342956	-0.0914905	0.100014	Constitutive	Constitutive
22	19240359	19357496	9.69227	9.321	10.0333	-0.32859	0.00345809	0.324452	0.00543475	Constitutive	Constitutive
16	57454509	58021466	14.2234	14.3989	14.3754	0.165804	0.00355324	0.147977	0.00988011	Constitutive	Constitutive
11	83075869	83179809	9.41252	9.8576	9.49791	0.386571	0.00360685	0.0727063	0.614528	Constitutive	Constitutive
14	68402068	69368685	15.2717	15.1824	14.9687	-0.0873888	0.00365378	-0.302077	4.10815e-25	Constitutive	Constitutive
20	17711775	17954894	12.0435	11.832	11.9797	-0.19635	0.00365406	-0.0592126	0.399625	Constitutive	Constitutive
6	125098272	125149568	8.6298	8.16447	8.96638	-0.403283	0.0036977	0.312132	0.0288957	Constitutive	Constitutive
13	29801388	30201573	12.6305	12.8034	12.3859	0.163038	0.00370949	-0.241246	2.24398e-05	Constitutive	Constitutive
2	110091622	110173548	9.96546	10.2109	10.2024	0.22465	0.00373096	0.230171	0.00408132	Constitutive	Constitutive
1	92736354	92901606	11.1606	11.3543	11.4811	0.180488	0.0039253	0.315778	5.86377e-07	Constitutive	Constitutive
16	84416695	85248135	15.165	15.322	15.1495	0.149457	0.0039253	-0.0145769	0.81415	Constitutive	Constitutive
2	37994836	38348041	13.3395	13.4933	13.0421	0.146683	0.00398621	-0.295833	6.73477e-09	Constitutive	Constitutive
22	28693325	28906230	8.84744	9.20233	10.5571	0.313987	0.00412675	1.69281	3.91198e-51	Constitutive	Activated
9	124537946	124931781	13.7883	13.6677	13.5022	-0.116407	0.00415948	-0.284276	1.17092e-12	Constitutive	Constitutive
8	33188736	33260878	8.07643	8.79534	0	0.593908	0.00426567	-10.4897	4.31334e-13	Constitutive	De-activated
2	71663751	71811810	0	10.824	6.02198	7.39842	0.00429104	2.13116	0.0726732	Constitutive	Constitutive
1	94476931	95057550	14.9242	14.8008	14.4908	-0.11914	0.00437007	-0.431658	7.51598e-26	Constitutive	Constitutive
7	27611164	27762472	11.4084	11.1824	11.3195	-0.208544	0.00437007	-0.0844378	0.263816	Constitutive	Constitutive
1	192476924	192594824	10.604	10.2376	9.69484	-0.321596	0.00438138	-0.886785	1.99249e-13	Constitutive	De-activated
3	86775785	86968821	10.7201	11.2404	8.58583	0.443579	0.00445181	-2.10254	8.0019e-33	Constitutive	De-activated
9	127112570	127238348	6.57492	9.54534	10.4128	1.86434	0.00445181	3.224	0.000142634	Constitutive	Constitutive
X	107617499	107804114	11.7359	11.5053	11.9145	-0.210995	0.00455392	0.171755	0.0240325	Constitutive	Constitutive
6	107002989	107090300	8.70203	7.72895	9.90811	-0.75843	0.00457774	1.04856	0.000207605	Constitutive	Constitutive
18	59615336	59983817	13.3984	13.2323	12.4528	-0.157031	0.00462901	-0.940633	6.48741e-64	Constitutive	De-activated
7	73187542	73335605	10.1628	10.4524	10.2231	0.260369	0.00465011	0.0559073	0.575555	Constitutive	Constitutive
17	931062	1057497	10.1934	10.7004	10.1222	0.432709	0.00465627	-0.0593024	0.732724	Constitutive	Constitutive
2	231090403	231763107	14.0378	13.9372	14.328	-0.0981261	0.00467564	0.289575	6.64892e-18	Constitutive	Constitutive
8	11390004	11609130	13.0143	13.1509	12.6417	0.131159	0.00471583	-0.369455	1.55462e-15	Constitutive	Constitutive
9	121638963	122058210	11.9846	12.2918	11.2493	0.273507	0.00471716	-0.716788	2.4724e-12	Constitutive	De-activated
2	233252967	233389175	10.6898	10.4138	11.9072	-0.249658	0.0047861	1.20456	8.53906e-41	Constitutive	Activated
1	6075392	6651344	14.0449	14.237	14.7289	0.179247	0.0047861	0.677837	3.54546e-26	Constitutive	Constitutive
16	28723036	28773036	0	3.31543	6.9589	3.66003	0.00491642	8.54635	5.60742e-07	Constitutive	Constitutive
2	23353557	23403557	3.94739	6.58268	7.36103	1.60764	0.00493305	2.79592	0.000158364	Constitutive	Constitutive
X	49125170	49175170	5.69686	1.15355	8.41127	-3.0183	0.00500366	1.04807	0.0606613	Constitutive	Constitutive
22	30906298	30956298	5.10253	6.52063	7.70632	0.990631	0.0050947	2.37944	5.42122e-08	Constitutive	Constitutive
10	3036594	3125835	9.0783	9.50132	9.11861	0.364888	0.0052274	0.0369416	0.81521	Constitutive	Constitutive
9	585503	730387	10.545	10.855	9.96717	0.274276	0.00529097	-0.562684	8.53764e-08	Constitutive	Constitutive
8	48243546	48779456	12.287	11.9378	11.7494	-0.306543	0.00535144	-0.519399	8.52678e-06	Constitutive	Constitutive
11	110147283	110228482	9.14586	8.41531	9.59845	-0.59432	0.00535144	0.385162	0.0781041	Constitutive	Constitutive
7	17038182	17295964	10.6868	11.0084	10.4511	0.2838	0.00540349	-0.224271	0.0385584	Constitutive	Constitutive
4	122585839	122903955	13.5019	13.3496	12.9542	-0.144964	0.00548564	-0.544794	1.3069e-25	Constitutive	Constitutive
3	9669349	10264123	14.5113	14.4057	14.5179	-0.102468	0.00559189	0.00659495	0.894065	Constitutive	Constitutive
9	5381202	5661704	13.249	13.0837	12.6	-0.155858	0.0056218	-0.644929	3.53401e-30	Constitutive	Constitutive
7	98346605	98455746	10.1297	10.4422	9.97655	0.277585	0.00575399	-0.140547	0.187307	Constitutive	Constitutive
7	33822320	33899650	7.308	8.82265	0	1.01972	0.00586566	-9.7158	1.34726e-10	Constitutive	Constitutive
4	124396883	124446883	3.57496	6.57969	0	1.79116	0.00600021	-5.40654	0.000566994	Constitutive	Constitutive
20	36429042	36699898	11.6469	11.8455	12.6105	0.183358	0.00603285	0.956351	1.80356e-46	Constitutive	Activated
17	55384066	55513766	10.2492	10.5243	10.6264	0.24736	0.00603288	0.367696	9.69422e-05	Constitutive	Constitutive
1	150131231	150362861	11.2028	11.3912	12.3617	0.174423	0.00611003	1.15235	2.6901e-75	Constitutive	Activated
20	41218070	41452421	13.4262	13.276	12.8226	-0.142432	0.00611788	-0.599583	5.46478e-31	Constitutive	Constitutive
2	189144760	189431688	11.954	11.7152	10.9972	-0.217233	0.0061418	-0.946985	2.40714e-30	Constitutive	De-activated
8	140915293	141210376	13.8921	14.0307	13.8817	0.132724	0.00622188	-0.00963883	0.878933	Constitutive	Constitutive
14	99928707	99990608	7.53203	6.0869	9.47478	-0.978413	0.00625693	1.63559	8.44971e-05	Constitutive	Constitutive
1	10088819	10286394	11.9176	11.7566	11.8301	-0.152442	0.00634978	-0.085092	0.131835	Constitutive	Constitutive
10	58808255	58982451	11.6744	11.9108	10.9545	0.214535	0.00635318	-0.710689	6.13729e-18	Constitutive	De-activated
13	45262232	45541063	12.6234	12.7211	11.8646	0.0956104	0.00670396	-0.757032	4.725e-101	Constitutive	De-activated
11	95867265	96027982	11.5897	11.8312	10.7226	0.218852	0.00676257	-0.856919	7.36593e-24	Constitutive	De-activated
1	120321951	120436655	10.5073	10.2022	10.7917	-0.269179	0.00685313	0.271621	0.0091659	Constitutive	Constitutive
9	131717075	131778027	3.3949	7.91663	9.03213	2.84229	0.00690554	4.82029	0.000487274	Constitutive	Constitutive
6	85285261	85524591	12.8862	13.0083	12.1608	0.117595	0.00697809	-0.723739	3.40362e-62	Constitutive	De-activated
12	10430849	10480849	5.91409	7.66524	0	1.09641	0.00698183	-8.34832	6.64551e-08	Constitutive	Constitutive
1	183984242	184100075	8.54302	9.45192	7.85798	0.700165	0.00705069	-0.554952	0.0402799	Constitutive	Constitutive
4	184807682	184883734	7.13169	8.39895	8.93667	0.889601	0.00708744	1.53981	6.46924e-05	Constitutive	Constitutive
1	159129603	159193919	8.71894	8.15628	8.28285	-0.465764	0.00710475	-0.394256	0.0317416	Constitutive	Constitutive
15	29778570	29980121	11.253	11.483	11.1225	0.208882	0.00716294	-0.124103	0.124358	Constitutive	Constitutive
12	26778814	26942244	11.2271	11.0114	11.1255	-0.198489	0.00726233	-0.0960567	0.207209	Constitutive	Constitutive
16	24500406	24892961	12.8528	12.986	12.4926	0.127061	0.00737507	-0.35862	3.5009e-14	Constitutive	Constitutive
11	1713259	1893984	10.8276	11.0769	12.8744	0.22411	0.00771472	2.03883	8.63958e-125	Constitutive	Activated
4	78560168	78781237	11.5104	11.2664	11.2918	-0.220623	0.00785743	-0.211184	0.014467	Constitutive	Constitutive
6	157663119	158086578	13.6046	13.6712	13.5953	0.0656213	0.00788543	-0.00920881	0.743092	Constitutive	Constitutive
11	59540675	59725082	11.0418	10.7839	10.9595	-0.230054	0.00791759	-0.0765373	0.399656	Constitutive	Constitutive
4	3217871	3318750	8.48764	9.19687	10.2606	0.567429	0.00799147	1.69431	2.34347e-12	Constitutive	Activated
3	159051937	159265745	11.5582	11.3038	9.41948	-0.228249	0.00811403	-2.13311	9.42982e-112	Constitutive	De-activated
11	14274520	14510103	13.2825	13.1094	12.8711	-0.161795	0.00811926	-0.40779	3.83856e-11	Constitutive	Constitutive
9	109482631	109557470	6.60654	7.72944	8.6888	0.806776	0.00826893	1.8922	2.34959e-07	Constitutive	Constitutive
9	70828022	70984021	10.9451	11.2802	8.43091	0.291396	0.00831397	-2.50545	8.07172e-86	Constitutive	De-activated
14	73382383	73529796	12.0752	11.9471	11.5973	-0.122153	0.00833531	-0.475553	6.40888e-25	Constitutive	Constitutive
8	56214471	56264471	0	5.6262	3.98934	4.62458	0.00834513	2.27512	0.0358939	Constitutive	Constitutive
3	158994197	159044197	8.32064	7.22063	0	-0.795106	0.00846616	-10.7137	4.07609e-13	Constitutive	De-activated
16	69049296	69174852	10.0838	9.1781	8.84437	-0.68716	0.00854435	-1.07622	0.000185923	Constitutive	Constitutive
1	212145456	212302780	11.0604	11.2502	11.4803	0.175469	0.00874762	0.415373	7.82782e-10	Constitutive	Constitutive
15	55985249	56098260	9.94303	10.2824	9.92813	0.29388	0.00880802	-0.015211	0.928591	Constitutive	Constitutive
7	100008769	100214500	10.1637	10.4336	11.4786	0.238984	0.00880815	1.30201	1.49322e-43	Constitutive	Activated
2	109469888	109743917	11.8687	12.0345	11.9522	0.154964	0.0090277	0.0804383	0.184402	Constitutive	Constitutive
15	62748680	63594856	15.3371	15.2538	14.9988	-0.0813667	0.00907182	-0.337504	4.13156e-29	Constitutive	Constitutive
20	45284130	45444989	10.98	10.6809	11.4697	-0.261967	0.00927128	0.47597	6.64149e-06	Constitutive	Constitutive
3	189278203	189352387	7.47642	8.22401	8.9679	0.587659	0.00927128	1.38597	4.2866e-08	Constitutive	Constitutive
1	161339237	161445104	8.73804	9.24473	10.5891	0.418395	0.00957617	1.81169	3.02385e-24	Constitutive	Activated
20	9025909	9075909	8.13513	3.17637	7.92129	-2.92573	0.00957617	-0.0442747	0.942516	Constitutive	Constitutive
4	169201958	169449464	13.014	13.1728	11.9874	0.149334	0.00964593	-1.02205	1.80309e-68	Constitutive	De-activated
2	95553353	95603353	8.30151	7.57886	6.51976	-0.568704	0.00973543	-1.69426	7.86831e-11	Constitutive	De-activated
15	59345780	59523411	10.7183	11.0787	10.2448	0.308478	0.00978423	-0.454131	0.000447984	Constitutive	Constitutive
15	52460452	52772982	12.2101	11.9767	11.6314	-0.210601	0.00983666	-0.569928	1.81555e-11	Constitutive	Constitutive
1	24481078	24835658	13.5817	13.4672	13.4337	-0.110081	0.0100851	-0.145611	0.0005368	Constitutive	Constitutive
X	13279260	13495146	10.9103	10.5882	10.8807	-0.278975	0.0101899	-0.0267303	0.842982	Constitutive	Constitutive
1	84573404	84623404	7.87139	3.21244	8.85611	-2.65813	0.0102614	0.223395	0.602874	Constitutive	Constitutive
13	21009992	21166686	11.588	11.3952	11.4793	-0.178087	0.0102645	-0.102385	0.14942	Constitutive	Constitutive
2	227308044	227519097	11.8889	12.055	11.9972	0.155234	0.0105579	0.102756	0.0946847	Constitutive	Constitutive
1	181018215	181195926	11.9649	12.1045	12.294	0.132371	0.010709	0.327272	1.63708e-10	Constitutive	Constitutive
2	25291220	25425179	9.85291	10.1434	11.1156	0.254112	0.0108429	1.24621	5.5526e-33	Constitutive	Activated
11	9204061	9776355	14.5227	14.4003	14.1819	-0.117271	0.0108672	-0.339176	7.87323e-14	Constitutive	Constitutive
8	42552413	42602413	6.57516	7.39908	7.73977	0.624005	0.0112111	1.01852	0.000170329	Constitutive	Constitutive
1	98026014	98076014	8.7915	7.61491	6.5272	-0.80657	0.0112802	-2.04759	4.16632e-07	Constitutive	Constitutive
11	6379777	6472389	8.59621	8.12692	9.24135	-0.39035	0.0113317	0.605307	0.000201367	Constitutive	Constitutive
9	108791667	108937154	11.1216	10.8641	10.7514	-0.227582	0.0113535	-0.361521	0.000137578	Constitutive	Constitutive
18	50823401	50873401	8.24257	7.6837	8.53049	-0.450147	0.0113785	0.249864	0.17995	Constitutive	Constitutive
1	227275683	227464583	11.7427	11.5472	11.2666	-0.179973	0.0113819	-0.471013	1.10583e-10	Constitutive	Constitutive
4	176780615	177112072	12.5903	12.3403	11.7792	-0.222957	0.0113934	-0.797769	6.59322e-18	Constitutive	De-activated
10	68000028	68324382	12.7895	12.5392	11.8353	-0.222608	0.0116094	-0.94031	3.46569e-24	Constitutive	De-activated
15	43596390	43657074	6.65765	4.99984	9.33494	-0.987649	0.0117568	2.30529	1.24266e-05	Constitutive	Constitutive
2	74099452	74278422	10.4426	10.2068	11.826	-0.212371	0.0118315	1.37323	8.40143e-59	Constitutive	Activated
1	180476741	180640873	11.1694	10.981	11.2835	-0.173692	0.011939	0.107615	0.124775	Constitutive	Constitutive
21	43262487	43377349	8.99962	10.7557	11.0378	1.01229	0.0119908	1.4745	0.00254714	Constitutive	Constitutive
17	16886673	17537518	14.3516	14.4754	14.4416	0.118408	0.0121875	0.0875742	0.06328	Constitutive	Constitutive
13	97996268	98161783	9.23429	10.0389	0	0.60925	0.0122007	-11.6092	1.69677e-15	Constitutive	De-activated
12	532305	685761	10.1646	9.79765	10.7718	-0.312263	0.0123624	0.582209	1.20486e-05	Constitutive	Constitutive
8	127170204	127488810	11.9095	11.5585	9.70418	-0.299239	0.0123624	-2.18864	2.38018e-60	Constitutive	De-activated
18	70347794	70458400	10.3711	10.1648	9.94329	-0.187443	0.0124395	-0.420966	6.39834e-08	Constitutive	Constitutive
11	73535193	74058220	13.455	13.3805	13.2495	-0.0732284	0.0128409	-0.204313	7.3509e-13	Constitutive	Constitutive
2	8999050	9302690	13.7975	13.7262	13.4161	-0.0696633	0.0134181	-0.380179	2.93244e-44	Constitutive	Constitutive
X	39769873	40030634	10.7087	10.9986	11.3819	0.252184	0.0134758	0.655547	1.19851e-09	Constitutive	Constitutive
11	128141430	128717522	13.2113	13.3587	12.7265	0.138622	0.0135032	-0.480822	1.35855e-17	Constitutive	Constitutive
16	74607413	74657413	2.80994	0	7.12664	-2.93186	0.0140262	2.65526	0.00578962	Constitutive	Constitutive
2	85259867	86030308	14.9444	15.0375	15.147	0.0904513	0.0143179	0.201341	1.86216e-08	Constitutive	Constitutive
16	75145485	75388444	12.7899	12.6322	12.7156	-0.147187	0.0149974	-0.0698879	0.257978	Constitutive	Constitutive
16	88538568	88894049	13.5276	13.7611	14.1954	0.208074	0.0153948	0.655716	2.1433e-13	Constitutive	Constitutive
18	9402872	9467812	7.5591	8.46779	6.74639	0.653169	0.0154045	-0.633449	0.0309418	Constitutive	Constitutive
1	241520123	241570123	4.01116	7.96424	4.03241	1.96037	0.0154045	0.00259161	1	Constitutive	Constitutive
4	184266606	184402617	10.082	10.3554	10.5714	0.237629	0.0156771	0.475746	4.60604e-06	Constitutive	Constitutive
7	76232749	76627736	13.9696	13.8608	13.9755	-0.104417	0.0157678	0.00591103	0.925803	Constitutive	Constitutive
1	146420313	146470313	6.73557	3.47547	7.87259	-1.54868	0.0161333	0.360149	0.396655	Constitutive	Constitutive
21	28577995	28629009	1.80994	8.13915	0	3.2293	0.0161333	-1.04661	0.134366	Constitutive	Constitutive
14	105349559	105551378	11.1938	11.5575	11.9768	0.305176	0.0161778	0.752053	4.28971e-08	Constitutive	Constitutive
7	142745356	142852234	7.53777	9.97702	9.92654	1.18479	0.0162178	1.34733	0.0152669	Constitutive	Constitutive
4	53446411	53742392	10.997	10.7117	11.2481	-0.2474	0.0163657	0.237642	0.0296556	Constitutive	Constitutive
17	18907491	19152147	12.5804	12.761	12.7789	0.16582	0.0166634	0.193316	0.00621517	Constitutive	Constitutive
9	16878233	16998546	9.20367	9.54503	6.83048	0.288323	0.01704	-2.35105	4.92208e-52	Constitutive	De-activated
X	19121754	19240413	2.48801	9.66204	0	3.53659	0.0171654	-1.22582	0.119959	Constitutive	Constitutive
8	100560641	101194385	13.774	13.6631	14.0197	-0.106795	0.0172186	0.243736	2.46936e-08	Constitutive	Constitutive
16	56479703	57421915	14.6382	14.7162	14.7837	0.0760731	0.017376	0.144397	2.78343e-06	Constitutive	Constitutive
20	3631028	4243875	14.5665	14.4373	14.566	-0.122538	0.0174708	-0.000252156	1	Constitutive	Constitutive
13	32366525	32461843	8.95324	8.5198	8.3142	-0.353109	0.017714	-0.598583	0.000263872	Constitutive	Constitutive
22	40541432	40778302	13.1787	13.0586	13.1635	-0.114119	0.0179211	-0.0147671	0.792837	Constitutive	Constitutive
X	118691343	118741343	8.03454	6.63628	8.20092	-0.833116	0.0181376	0.0956852	0.808569	Constitutive	Constitutive
13	25264007	25314007	6.90542	5.05293	8.16956	-0.963024	0.0182299	0.699356	0.0920726	Constitutive	Constitutive
22	20353627	20670560	10.9589	11.2982	12.2404	0.285614	0.0183101	1.25425	1.79484e-21	Constitutive	Activated
9	130300290	130748760	10.6552	10.976	13.654	0.271619	0.0183596	2.98785	7.29984e-127	Constitutive	Activated
1	119781838	120237422	13.5313	13.315	13.1086	-0.193627	0.0183708	-0.415066	1.17528e-06	Constitutive	Constitutive
12	27382011	27597107	12.3289	12.1708	11.6407	-0.147377	0.0186236	-0.683267	4.23015e-27	Constitutive	Constitutive
11	16873383	17143876	11.4295	11.5696	9.78897	0.13136	0.0189172	-1.63529	1.14717e-157	Constitutive	De-activated
12	6011776	7192924	15.1191	15.0043	15.4394	-0.109732	0.0194276	0.318516	4.26464e-12	Constitutive	Constitutive
9	134417116	134700055	12.8115	12.6239	12.8201	-0.170713	0.0194376	0.00857145	0.939985	Constitutive	Constitutive
1	2142455	2581681	12.9046	13.2094	13.7319	0.259586	0.0194509	0.803234	1.67677e-11	Constitutive	Activated
14	54175735	54225735	5.13179	7.37167	5.76805	1.06475	0.019549	0.257407	0.527916	Constitutive	Constitutive
20	49085025	50859731	15.8721	15.9752	16.0638	0.0992112	0.020475	0.18972	5.5418e-06	Constitutive	Constitutive
14	104637052	105276771	14.1723	14.3934	14.5461	0.196774	0.0204856	0.365757	3.80223e-05	Constitutive	Constitutive
7	137947432	138060294	10.2376	9.94886	9.44247	-0.245995	0.0205983	-0.771873	2.01806e-11	Constitutive	De-activated
10	47892557	48083328	10.3071	10.56	10.7818	0.220082	0.0206928	0.461267	4.20531e-06	Constitutive	Constitutive
11	114274652	114447377	10.9599	10.7229	10.441	-0.208472	0.0209262	-0.508104	9.57989e-08	Constitutive	Constitutive
1	29072836	29181832	9.80282	10.0746	10.5702	0.234133	0.0210049	0.748403	2.55314e-12	Constitutive	Activated
1	91534424	91700566	10.6843	10.8974	10.3225	0.190592	0.0211978	-0.355005	4.93343e-05	Constitutive	Constitutive
20	10969879	11069405	8.75923	7.60148	7.24846	-0.734223	0.0212257	-1.19306	0.00176588	Constitutive	Constitutive
12	89528391	89578391	7.57509	3.26902	8.96631	-1.93476	0.0215289	0.318704	0.462677	Constitutive	Constitutive
X	47252988	47302988	8.13162	7.40698	8.3161	-0.529512	0.0227486	0.142447	0.574092	Constitutive	Constitutive
1	168221888	168271888	3.29537	6.53712	7.41901	1.39489	0.0229245	2.85421	0.00250198	Constitutive	Constitutive
1	45694914	45862823	12.1773	12.0674	12.1047	-0.104741	0.0230852	-0.0712087	0.120531	Constitutive	Constitutive
16	10084	843501	14.8192	15.0233	15.2922	0.18296	0.0230852	0.464748	2.34882e-08	Constitutive	Constitutive
7	24726495	24798850	7.76841	3.42656	9.53989	-1.90435	0.0232099	0.414876	0.35328	Constitutive	Constitutive
3	39097716	39224430	10.4058	10.2061	11.6142	-0.180477	0.0237427	1.19889	1.51211e-51	Constitutive	Activated
20	53565445	53960120	13.4309	13.3377	13.1468	-0.0897684	0.023951	-0.28337	2.39973e-13	Constitutive	Constitutive
10	71700874	72422056	15.6447	15.5268	15.7455	-0.112064	0.0240401	0.0976906	0.0471463	Constitutive	Constitutive
2	133766989	133834023	7.32063	8.10805	0	0.559978	0.0243695	-9.74912	2.65759e-11	Constitutive	De-activated
3	128603226	128773314	10.0633	10.4392	11.3489	0.306393	0.0244722	1.24905	1.37485e-16	Constitutive	Activated
14	102202760	102674122	13.8872	13.7936	13.946	-0.0902724	0.0244982	0.057716	0.148256	Constitutive	Constitutive
1	77498065	77579440	8.39458	7.46687	9.94576	-0.62352	0.0249104	1.34487	5.72514e-05	Constitutive	Constitutive
3	51485298	51551749	7.16714	5.87175	10.2179	-0.754727	0.025182	2.83944	7.03387e-09	Constitutive	Constitutive
11	44244066	44294066	5.69711	2.83533	8.27939	-1.21029	0.0254729	1.22139	0.0315032	Constitutive	Constitutive
17	28475154	28578571	4.34536	8.80563	10.187	1.89891	0.0256022	4.37521	0.00225144	Constitutive	Constitutive
13	43754498	43848139	8.85622	9.1886	9.39845	0.275558	0.0256312	0.51629	0.000119502	Constitutive	Constitutive
3	30695466	30769022	9.06894	8.58839	8.42435	-0.376459	0.0261944	-0.589661	0.001842	Constitutive	Constitutive
11	76977409	77355821	12.0469	12.2929	12.0607	0.21356	0.0262097	0.0130343	0.928591	Constitutive	Constitutive
17	78042673	78715718	14.5236	14.6649	14.7609	0.132026	0.0263943	0.233814	8.52125e-05	Constitutive	Constitutive
14	67521078	67786074	11.1033	11.2603	11.5092	0.144542	0.0264584	0.401261	7.07706e-10	Constitutive	Constitutive
11	88364837	88551818	10.8513	10.5344	10.0693	-0.265164	0.026546	-0.754488	7.93197e-09	Constitutive	Constitutive
1	149268632	149318632	8.75449	8.24099	8.20306	-0.396225	0.026546	-0.49603	0.0127077	Constitutive	Constitutive
6	148212070	148373904	10.7201	10.9286	8.2661	0.185135	0.0265653	-2.4508	4.69456e-134	Constitutive	De-activated
11	46548295	46996491	13.6264	13.539	13.6083	-0.0842222	0.0265892	-0.0177378	0.665663	Constitutive	Constitutive
6	131742536	131794840	9.01517	8.67931	8.58588	-0.277392	0.0267216	-0.407536	0.0030831	Constitutive	Constitutive
20	63733948	64119999	12.3657	12.6011	13.5731	0.2055	0.026771	1.19222	2.94024e-34	Constitutive	Activated
10	122617041	122703469	11.0848	10.772	10.5921	-0.261543	0.027922	-0.470263	0.000298828	Constitutive	Constitutive
18	23241243	23329579	8.93885	9.56886	0	0.465616	0.0281628	-11.3253	6.23589e-15	Constitutive	De-activated
10	76400196	76457557	6.308	7.69836	0	0.76612	0.0283859	-8.73583	1.33424e-08	Constitutive	Constitutive
14	64552092	64867481	12.2829	12.1317	12.7661	-0.14051	0.0288259	0.478553	7.5785e-14	Constitutive	Constitutive
X	68358801	68548696	11.2342	11.6743	7.62713	0.346717	0.029281	-3.60391	4.01184e-74	Constitutive	De-activated
1	77964648	78362388	13.4977	13.3552	12.8283	-0.132602	0.0293605	-0.664544	9.29294e-28	Constitutive	Constitutive
10	104236227	104406020	11.5194	11.3175	11.0375	-0.17917	0.0294195	-0.472648	3.44393e-08	Constitutive	Constitutive
4	2668840	2897721	13.2025	13.3323	13.1815	0.122143	0.0294454	-0.0192922	0.76333	Constitutive	Constitutive
17	49347397	49446762	9.56322	9.13221	10.7211	-0.339224	0.0294454	1.10522	2.03084e-10	Constitutive	Constitutive
4	37763729	37956434	11.238	11.1003	10.5806	-0.129227	0.0294454	-0.652713	2.64267e-27	Constitutive	Constitutive
3	184160773	184390016	10.3588	10.5953	12.3882	0.205949	0.0297182	2.01863	5.39194e-93	Constitutive	Activated
16	88230360	88396578	10.3111	10.7917	10.5785	0.372127	0.0297837	0.231107	0.221828	Constitutive	Constitutive
19	38166590	38413724	13.0388	13.1928	12.8689	0.142159	0.0298271	-0.163647	0.0135271	Constitutive	Constitutive
10	88132357	88182357	7.91821	3.5134	8.16212	-1.7516	0.030691	0.0479319	0.935716	Constitutive	Constitutive
9	130071909	130246376	12.031	11.8554	12.525	-0.159233	0.0308081	0.487695	6.45047e-11	Constitutive	Constitutive
2	44952329	45388371	12.6473	12.8887	12.6742	0.208586	0.0310854	0.0242547	0.841398	Constitutive	Constitutive
2	24903806	24967521	8.31741	3.92614	9.92098	-1.72523	0.0313696	0.342579	0.435682	Constitutive	Constitutive
14	30990728	31355678	12.7825	12.6718	12.2906	-0.104952	0.0317239	-0.489969	2.40164e-24	Constitutive	Constitutive
1	61012669	61100416	4.73531	9.2475	9.39508	1.7707	0.0317442	2.12452	0.0216202	Constitutive	Constitutive
16	48382293	48484906	8.62217	4.12317	10.3078	-1.75755	0.0320006	0.352607	0.425913	Constitutive	Constitutive
22	35263706	35791129	14.5884	14.4813	14.7068	-0.101964	0.0332338	0.115535	0.0140098	Constitutive	Constitutive
9	76362632	76704369	11.4635	11.3118	11.474	-0.139989	0.033247	0.00840888	0.931561	Constitutive	Constitutive
2	144334785	144384785	7.53199	6.30046	7.83434	-0.696817	0.0338161	0.178516	0.61478	Constitutive	Constitutive
8	79334843	79399635	7.43608	8.10086	0	0.475249	0.0339494	-9.86405	1.26105e-11	Constitutive	De-activated
10	3503043	3553043	7.01922	8.25614	5.89813	0.693608	0.0353119	-0.729014	0.0546334	Constitutive	Constitutive
1	834976	1979805	14.6411	14.831	15.4446	0.169499	0.0354161	0.792133	1.344e-21	Constitutive	Activated
20	33408422	33525956	10.0557	10.2795	11.0371	0.195918	0.0359682	0.965251	2.87673e-23	Constitutive	Activated
2	171823766	172419277	13.3872	13.2792	12.9877	-0.10282	0.0360733	-0.397278	1.56112e-16	Constitutive	Constitutive
2	203189964	203377222	10.0063	10.388	10.689	0.303511	0.0366631	0.640438	7.86354e-05	Constitutive	Constitutive
3	15554444	15700659	10.9166	10.6636	10.5684	-0.214635	0.0376857	-0.335859	0.00255153	Constitutive	Constitutive
8	121481697	121531697	7.7309	6.75112	0	-0.607397	0.0378177	-10.1368	9.49785e-12	Constitutive	De-activated
21	37249388	37391387	9.87683	10.2361	10.1103	0.287061	0.0379108	0.208909	0.171324	Constitutive	Constitutive
6	71144978	71324974	11.6676	11.9235	10.0382	0.217017	0.0379769	-1.61508	3.6514e-44	Constitutive	De-activated
4	38818877	39888081	14.6778	14.5821	14.2943	-0.0914967	0.0381003	-0.381958	5.18404e-19	Constitutive	Constitutive
15	85230622	85463962	13.5483	13.4524	13.2712	-0.0914355	0.0386748	-0.275476	1.54023e-10	Constitutive	Constitutive
12	120445226	120574711	8.52384	9.02627	10.1928	0.377959	0.0388992	1.60295	1.59205e-13	Constitutive	Activated
16	86571940	87065407	13.2851	13.4504	13.7659	0.149886	0.0388992	0.474436	1.18784e-10	Constitutive	Constitutive
7	27161699	27211699	0	2.35862	7.03864	1.54562	0.0389485	8.56461	2.32064e-06	Constitutive	Constitutive
10	98256679	98409036	11.3075	11.059	12.1753	-0.211876	0.0389677	0.847524	7.91977e-15	Constitutive	Activated
22	39961209	40182494	9.87466	9.60144	9.99528	-0.228731	0.039058	0.109717	0.35683	Constitutive	Constitutive
2	241142261	241260878	10.1557	10.4368	11.6782	0.23382	0.0390581	1.50225	3.44454e-34	Constitutive	Activated
22	19064312	19226902	10.3504	10.6952	11.6901	0.276821	0.0391934	1.30465	5.54376e-18	Constitutive	Activated
7	90493812	90652070	11.6984	11.5441	11.6275	-0.141693	0.0393646	-0.0676546	0.339345	Constitutive	Constitutive
4	77083990	77225916	10.5551	10.3595	10.2841	-0.174209	0.0394888	-0.262489	0.00305499	Constitutive	Constitutive
11	65742619	66112938	14.1295	13.9928	14.1355	-0.126728	0.0397296	0.0059423	0.953936	Constitutive	Constitutive
3	31937923	32307187	12.8303	12.9272	12.5384	0.0921957	0.0400314	-0.290615	4.11185e-11	Constitutive	Constitutive
1	84239714	84451320	11.0317	11.2443	10.0516	0.184686	0.0407829	-0.964824	2.99584e-23	Constitutive	De-activated
1	45455937	45628857	10.9935	11.1079	12.0501	0.107484	0.0423817	1.05285	1.38062e-99	Constitutive	Activated
7	101021769	101241309	11.712	11.4895	12.3691	-0.191588	0.043109	0.642339	1.02832e-10	Constitutive	Constitutive
3	141600572	141749096	9.80175	10.1254	10.0594	0.260836	0.043156	0.236307	0.0962213	Constitutive	Constitutive
17	21208547	21470802	7.83645	8.34269	12.1661	0.372053	0.0439469	4.32218	8.18219e-83	Constitutive	Activated
X	108037728	108087728	8.07263	7.41609	8.41257	-0.453272	0.0443346	0.266444	0.286081	Constitutive	Constitutive
6	111209515	111270558	8.55648	8.18955	9.16018	-0.28873	0.0444164	0.565278	0.000333884	Constitutive	Constitutive
7	122997803	123047803	5.44187	6.52808	0	0.620798	0.0444638	-7.90019	1.59082e-07	Constitutive	Constitutive
20	40917632	41117852	12.6916	12.5695	12.4811	-0.114046	0.0444832	-0.207326	0.000233525	Constitutive	Constitutive
1	113006267	113126189	10.0113	9.77158	9.98531	-0.203163	0.0445413	-0.0217036	0.869049	Constitutive	Constitutive
12	58355821	58509390	10.2283	9.72197	9.19057	-0.37389	0.0449949	-0.950672	1.35194e-05	Constitutive	Constitutive
3	125315047	125577659	12.0783	12.2356	11.4472	0.143159	0.0449949	-0.624732	1.43132e-17	Constitutive	Constitutive
20	10235716	10429833	11.8267	11.6941	11.4066	-0.123134	0.0463717	-0.417528	1.65268e-11	Constitutive	Constitutive
7	139287849	139354023	6.95518	5.80203	9.60343	-0.628661	0.0472183	2.37871	4.84578e-07	Constitutive	Constitutive
11	74608411	74794550	12.3946	12.2936	12.4427	-0.0957609	0.047379	0.0469724	0.335194	Constitutive	Constitutive
17	30074159	31166513	14.3766	14.3247	14.4526	-0.0504851	0.0478029	0.074891	0.00222141	Constitutive	Constitutive
2	61527380	61712465	11.5598	11.4107	11.1198	-0.136948	0.0479499	-0.435134	6.15366e-10	Constitutive	Constitutive
17	62409944	62500081	8.48214	9.12154	10.1494	0.441963	0.048018	1.54785	3.04872e-08	Constitutive	Constitutive
8	25084173	25255002	11.2641	11.0684	10.7655	-0.171099	0.0482195	-0.489301	7.11522e-08	Constitutive	Constitutive
18	46091717	46219633	10.2699	10.0347	10.4841	-0.198733	0.0493677	0.201321	0.0603183	Constitutive	Constitutive
8	95771324	95821324	6.86275	6.09513	4.92419	-0.500082	0.0493677	-1.75723	5.85638e-07	Constitutive	Constitutive
15	78751057	78896371	8.76852	9.24769	10.3393	0.353323	0.049423	1.50351	2.79825e-12	Constitutive	Activated
1	96936770	97054472	9.73921	10.1054	8.64812	0.285316	0.0495026	-1.0429	7.22203e-10	Constitutive	Constitutive
7	46088939	46266275	10.1707	10.6347	0.529906	0.344433	0.0501334	-9.77435	8.52283e-30	Constitutive	De-activated
X	53145770	53195770	6.4989	5.61168	7.36288	-0.542713	0.0501868	0.64684	0.0398085	Constitutive	Constitutive
15	56740193	56818585	8.90978	8.34741	7.30726	-0.399417	0.0502337	-1.50903	3.94112e-09	Constitutive	Constitutive
2	112136874	112225782	7.41267	8.49367	9.55344	0.60177	0.0506827	1.82086	3.66933e-05	Constitutive	Constitutive
2	71392125	71559722	11.5638	11.7227	11.3917	0.144031	0.0509961	-0.164754	0.0296815	Constitutive	Constitutive
4	1164083	1227694	7.47635	8.01492	9.43164	0.385863	0.0511758	1.88203	1.02337e-14	Constitutive	Activated
10	30726629	30831023	9.84856	9.56462	9.37501	-0.232919	0.0515146	-0.452818	0.00063911	Constitutive	Constitutive
1	209278605	209937244	13.779	13.7167	13.5535	-0.060771	0.0523027	-0.224659	7.43411e-14	Constitutive	Constitutive
16	46806275	46952402	9.06135	8.79011	10.6355	-0.22508	0.0524875	1.55451	1.99249e-36	Constitutive	Activated
6	35913480	36038702	9.66634	9.93378	10.3191	0.219841	0.0524916	0.629078	3.07866e-07	Constitutive	Constitutive
20	58324497	58428373	9.61703	9.20104	9.42457	-0.315181	0.0524951	-0.164525	0.369935	Constitutive	Constitutive
3	100170719	100335819	11.1088	11.2475	10.6414	0.127189	0.0535424	-0.463814	5.78013e-12	Constitutive	Constitutive
2	240235547	240441223	6.41875	11.1878	11.0518	1.50704	0.0536045	1.5814	0.0518339	Constitutive	Constitutive
1	212386084	212728820	10.1144	10.5378	12.2918	0.31814	0.0536445	2.1324	4.44901e-27	Constitutive	Activated
9	20623164	20679232	5.77304	6.52489	8.78478	0.485568	0.0540985	2.91917	1.65103e-17	Constitutive	Activated
3	197250255	197786593	14.2303	14.2913	13.9645	0.0592738	0.0541418	-0.264527	3.55127e-19	Constitutive	Constitutive
4	128740073	128790073	6.45349	7.40109	6.30779	0.5544	0.0544424	-0.0875653	0.812074	Constitutive	Constitutive
X	47513355	47629107	9.1759	8.66229	10.345	-0.367774	0.0545419	1.07551	1.95056e-06	Constitutive	Constitutive
15	64670834	65616783	13.6615	13.7547	14.3943	0.0887328	0.0561093	0.729877	1.82975e-60	Constitutive	Activated
19	11443919	11561469	5.77342	0	10.5014	-2.33862	0.0561183	0.798611	0.247873	Constitutive	Constitutive
3	177198775	177642256	11.2279	10.9472	11.9775	-0.228697	0.0568897	0.720812	4.42302e-08	Constitutive	Constitutive
3	52983319	53348580	14.1184	14.0181	14.213	-0.0947422	0.0581044	0.0919337	0.0619582	Constitutive	Constitutive
22	50129630	50672831	13.6397	13.8219	14.1529	0.16011	0.0591979	0.503461	1.06741e-08	Constitutive	Constitutive
2	150455409	150505409	6.4419	7.23857	0	0.493596	0.0593105	-8.88996	1.75244e-09	Constitutive	Constitutive
X	153857020	154048516	10.9451	11.1734	12.0059	0.192729	0.0593105	1.04115	1.54751e-21	Constitutive	Activated
14	51720040	51874575	10.3704	10.0911	10.152	-0.22675	0.0602529	-0.199449	0.131835	Constitutive	Constitutive
10	92355415	92419390	8.42429	7.95148	8.93332	-0.342811	0.0607444	0.445229	0.0327962	Constitutive	Constitutive
3	98673865	98736803	8.46501	8.9347	7.32098	0.339754	0.0608922	-1.05767	1.97577e-06	Constitutive	Constitutive
4	158884331	159131320	12.0566	12.1833	11.5816	0.116655	0.0614776	-0.470846	6.33766e-14	Constitutive	Constitutive
9	91031366	91222209	11.3852	11.208	11.3349	-0.157048	0.0615231	-0.0461271	0.612003	Constitutive	Constitutive
10	13864712	14132788	12.0454	11.957	11.3921	-0.0846683	0.0616476	-0.649897	7.57816e-48	Constitutive	Constitutive
10	95203205	95391071	12.3005	12.4018	12.4901	0.0951744	0.061672	0.186578	0.000175845	Constitutive	Constitutive
18	45937474	46072349	10.3719	10.0826	9.60298	-0.232554	0.0618704	-0.738869	1.17306e-07	Constitutive	Constitutive
4	94320246	94525820	12.4453	12.3081	11.9917	-0.125856	0.0621117	-0.449259	3.94546e-11	Constitutive	Constitutive
9	15951308	16456485	13.5633	13.6435	12.4715	0.0767485	0.0623833	-1.089	1.57115e-160	Constitutive	De-activated
3	23600342	23819712	11.4452	11.5904	12.4471	0.131012	0.0636197	0.993347	1.47413e-45	Constitutive	Activated
4	183036360	183153832	10.3143	10.5847	10.2292	0.219183	0.064248	-0.0755944	0.571988	Constitutive	Constitutive
4	56547389	56841135	11.4456	11.6927	11.0009	0.20403	0.0642575	-0.428136	0.000410719	Constitutive	Constitutive
1	51468757	51691424	12.8182	12.8966	12.774	0.0757553	0.0642575	-0.0435014	0.290356	Constitutive	Constitutive
7	882428	1018700	6.82782	9.35886	11.7393	0.794993	0.0648144	4.35597	0.000133372	Constitutive	Constitutive
6	139382648	139544651	6.95558	9.49381	6.36897	0.796299	0.0648144	-0.17185	0.692564	Constitutive	Constitutive
3	16498766	16552023	7.72133	8.30826	8.84144	0.39743	0.0662356	0.984786	0.000184562	Constitutive	Constitutive
8	61628193	61842401	12.6835	12.5752	11.928	-0.101305	0.0663585	-0.752084	3.4707e-43	Constitutive	De-activated
6	24773572	24823572	7.22253	6.11391	7.51695	-0.569894	0.0666509	0.169188	0.640821	Constitutive	Constitutive
14	73557787	74120157	13.9038	13.8533	13.6371	-0.048961	0.0678364	-0.266258	2.66803e-25	Constitutive	Constitutive
7	80931240	81006386	8.63746	8.12558	7.38301	-0.357756	0.0684253	-1.15258	2.21511e-06	Constitutive	Constitutive
1	155769040	156995850	15.8756	15.779	16.03	-0.0912964	0.0690171	0.15118	0.00204363	Constitutive	Constitutive
15	77452402	77582868	10.3449	10.1353	11.0264	-0.178843	0.0690473	0.665973	1.04398e-10	Constitutive	Constitutive
10	76339743	76389743	8.3673	7.83027	0	-0.369723	0.069302	-10.7702	1.20815e-13	Constitutive	De-activated
1	63593404	63849515	13.3643	13.4197	12.9221	0.0538327	0.0696937	-0.44168	1.17976e-53	Constitutive	Constitutive
12	51980505	52553685	14.8226	14.6989	14.9782	-0.113946	0.0705426	0.150727	0.0164091	Constitutive	Constitutive
11	111732968	111808622	8.45634	7.7553	8.17467	-0.439887	0.0707803	-0.205806	0.467418	Constitutive	Constitutive
3	47705964	47868957	11.3499	11.4879	12.4136	0.125466	0.07259	1.05554	7.5959e-53	Constitutive	Activated
22	45804968	46351338	14.8357	14.9844	14.762	0.133709	0.0728772	-0.068573	0.374646	Constitutive	Constitutive
1	117779759	117850964	8.93273	8.38614	9.77523	-0.369709	0.0728772	0.729923	0.00287298	Constitutive	Constitutive
2	181731683	181871061	10.9254	10.739	10.5495	-0.161814	0.0730823	-0.367787	0.000118345	Constitutive	Constitutive
15	64316259	64466984	10.5107	10.154	10.431	-0.268733	0.0735641	-0.0681086	0.707604	Constitutive	Constitutive
2	177125715	177351220	10.9234	10.7086	11.5428	-0.181082	0.074801	0.601534	2.5073e-08	Constitutive	Constitutive
1	47285420	47437141	9.92129	9.72885	10.7313	-0.164409	0.0755408	0.794032	5.68148e-17	Constitutive	Activated
2	42022903	42199936	11.5528	11.6789	11.5038	0.115124	0.0757577	-0.0450411	0.506378	Constitutive	Constitutive
17	81792627	82585580	15.1422	15.2904	15.461	0.132981	0.0762712	0.31313	4.38991e-05	Constitutive	Constitutive
X	134497574	134796871	12.5479	12.4418	11.8535	-0.0987489	0.0763653	-0.690471	5.07467e-36	Constitutive	Constitutive
1	37464870	37600723	10.7135	10.5436	11.6209	-0.149055	0.0775144	0.895005	1.39766e-25	Constitutive	Activated
6	41913653	42282562	13.4244	13.3437	13.2782	-0.0769677	0.0777287	-0.143016	0.000706187	Constitutive	Constitutive
X	106878576	106940493	8.87139	8.22785	8.46521	-0.409224	0.0777287	-0.308169	0.254876	Constitutive	Constitutive
16	85489614	85539614	0	7.34594	0	2.02143	0.0781827	0	1	Constitutive	Constitutive
11	12477919	12740829	13.2973	13.3818	12.4962	0.0799723	0.0785996	-0.798543	1.94007e-72	Constitutive	De-activated
13	20106531	20192636	8.58568	4.54315	10.0591	-1.07141	0.0796776	0.2774	0.529417	Constitutive	Constitutive
19	13717369	14106169	13.3488	13.1961	13.6785	-0.135814	0.0810826	0.323729	4.95688e-05	Constitutive	Constitutive
9	37356484	37548323	10.501	10.6888	11.9293	0.161981	0.0810826	1.41545	1.45168e-48	Constitutive	Activated
X	65576895	65716920	10.2028	9.90701	10.3618	-0.229644	0.0810826	0.140071	0.340367	Constitutive	Constitutive
17	76927845	77365807	13.5496	13.6782	13.3527	0.117373	0.0811095	-0.191074	0.0047747	Constitutive	Constitutive
X	20018936	20093423	6.78247	7.95036	6.66071	0.549436	0.0812684	-0.062786	0.891888	Constitutive	Constitutive
13	20277794	20442643	11.3261	11.1727	10.9893	-0.136841	0.0816503	-0.329783	4.83226e-05	Constitutive	Constitutive
7	32826206	33135117	11.5101	11.6345	11.9091	0.113458	0.0833776	0.393455	1.39064e-09	Constitutive	Constitutive
3	101834704	102223011	12.2047	12.0375	11.1426	-0.146442	0.0833776	-1.0505	1.90221e-32	Constitutive	De-activated
11	96276111	96445636	11.1597	10.9238	10.4197	-0.192316	0.0840788	-0.716465	4.75947e-09	Constitutive	Constitutive
10	90834201	91161133	13.751	13.8575	12.7856	0.0990382	0.0849583	-0.960617	2.21951e-64	Constitutive	De-activated
3	141228467	141565287	13.706	13.7559	13.0781	0.0484295	0.0857095	-0.627447	1.26288e-117	Constitutive	Constitutive
1	92956302	93061529	5.21592	8.17006	8.86814	0.789214	0.0857163	1.62391	0.0254161	Constitutive	Constitutive
2	127750053	127973232	11.3822	11.54	12.0569	0.13912	0.0860471	0.664283	1.00592e-15	Constitutive	Constitutive
15	44111690	44349188	12.5396	12.4146	11.3594	-0.11439	0.0865401	-1.17438	1.59123e-67	Constitutive	De-activated
14	61068687	61301762	12.8844	12.8187	12.2084	-0.0636327	0.0866429	-0.673519	1.05835e-77	Constitutive	Constitutive
4	173281387	173434841	10.8298	10.9858	10.1645	0.137343	0.0875735	-0.655686	7.94691e-15	Constitutive	Constitutive
11	85998680	86862507	14.9576	15.0331	14.4592	0.0721699	0.0879326	-0.496581	2.42443e-34	Constitutive	Constitutive
14	103265581	103711965	14.1341	14.053	14.0195	-0.0769568	0.0891013	-0.111734	0.0110489	Constitutive	Constitutive
16	55462477	55512477	6.62729	5.94013	9.08521	-0.412188	0.0892281	2.33378	1.89851e-12	Constitutive	Activated
14	92726690	92829192	4.18845	0	10.5356	-1.60222	0.0900752	1.76519	0.0759198	Constitutive	Constitutive
15	78520447	78570447	4.18782	0	8.91178	-1.60183	0.0900752	0.906596	0.193546	Constitutive	Constitutive
1	226760989	226864359	0	6.03697	9.48018	1.74331	0.0906234	5.85195	0.0103644	Constitutive	Constitutive
1	54405290	54514538	4.13124	0	10.4288	-1.57884	0.0915201	1.74442	0.0767503	Constitutive	Constitutive
1	89774207	89835022	6.2558	6.87948	8.84679	0.388669	0.0927951	2.48472	7.50221e-15	Constitutive	Activated
3	98833500	99050141	12.333	12.1708	11.6338	-0.141637	0.0930256	-0.687957	4.40181e-15	Constitutive	Constitutive
3	120012433	120274278	13.4189	13.3436	12.7062	-0.0714635	0.0933063	-0.710567	9.60672e-67	Constitutive	De-activated
9	33973958	34261618	13.591	13.6746	13.435	0.0794135	0.093377	-0.153377	0.000860292	Constitutive	Constitutive
17	36835397	36917314	0	5.72845	9.68486	1.67581	0.0936625	6.60767	0.00699456	Constitutive	Constitutive
7	29949538	30053331	8.57248	8.97058	7.51039	0.284085	0.0938243	-0.985841	2.70464e-06	Constitutive	Constitutive
1	148814806	148885465	9.14233	8.84473	8.65698	-0.227639	0.0938243	-0.456258	0.00347189	Constitutive	Constitutive
11	44538604	44624268	0	5.71833	10.2114	1.67155	0.0938243	7.4474	0.00471788	Constitutive	Constitutive
3	151946833	152313436	12.6926	12.8505	11.8911	0.13845	0.0938854	-0.790251	3.38363e-20	Constitutive	De-activated
19	16000811	16558752	13.3368	13.4781	13.6451	0.126144	0.0945819	0.302832	8.52125e-05	Constitutive	Constitutive
17	78786249	79104181	13.7066	13.8338	13.8683	0.115376	0.0953906	0.156001	0.0251651	Constitutive	Constitutive
22	27213321	27263321	6.87148	6.00277	6.43142	-0.465247	0.0954628	-0.280566	0.396114	Constitutive	Constitutive
2	173398511	173448511	3.94744	0	9.02194	-1.50501	0.0962399	1.07522	0.151897	Constitutive	Constitutive
6	24841697	24891697	0	6.85604	0	1.75098	0.0963199	0	1	Constitutive	Constitutive
14	67107151	67335624	12.4147	12.5653	11.5192	0.132977	0.0965508	-0.885092	1.28913e-26	Constitutive	De-activated
7	105321951	105640252	12.6319	12.5715	12.7485	-0.0577536	0.0966218	0.114589	0.000525571	Constitutive	Constitutive
1	22652811	22772876	10.0783	10.4534	9.05741	0.270357	0.0972049	-0.946449	1.59077e-06	Constitutive	Constitutive
2	232889878	233062412	3.88033	0	11.0475	-1.48002	0.0978132	2.62407	0.0382988	Constitutive	Constitutive
22	31599067	31760449	11.3139	11.5038	11.4676	0.160614	0.0979696	0.142812	0.166627	Constitutive	Constitutive
10	100839974	101133819	13.7645	13.6647	13.6559	-0.0927663	0.0992428	-0.104229	0.0609892	Constitutive	Constitutive
9	12821278	12873929	8.12067	7.66892	7.93783	-0.308868	0.099936	-0.150018	0.502692	Constitutive	Constitutive
2	38360394	38566307	10.3269	10.4575	11.4898	0.116725	0.100451	1.15501	6.32644e-63	Constitutive	Activated
1	120629093	120730668	9.94712	9.71243	9.83621	-0.187833	0.101536	-0.100176	0.428216	Constitutive	Constitutive
X	103318078	103817242	13.0219	12.8722	11.9268	-0.131779	0.101963	-1.08434	9.49885e-39	Constitutive	De-activated
2	26245024	26369526	10.3071	10.1132	11.0164	-0.162383	0.103254	0.691845	4.29396e-11	Constitutive	Constitutive
7	156831411	156993556	10.7989	10.6753	11.4876	-0.112207	0.103795	0.681795	3.59888e-24	Constitutive	Constitutive
1	10889609	11122202	11.1916	10.9976	12.2045	-0.162653	0.103852	0.993909	8.64017e-21	Constitutive	Activated
X	100770777	101275671	12.4771	12.3095	10.5954	-0.144579	0.10444	-1.87335	1.12988e-85	Constitutive	De-activated
10	86886368	87104805	13.3487	13.407	13.1165	0.0563242	0.104546	-0.230815	4.4963e-12	Constitutive	Constitutive
14	88832852	88882852	0	6.65717	0	1.65146	0.104615	0	1	Constitutive	Constitutive
18	23774761	24043975	11.3991	11.4955	11.2229	0.0900915	0.106804	-0.173321	0.00175001	Constitutive	Constitutive
18	23006020	23164358	11.1052	11.2394	11.1114	0.120874	0.10777	0.00608583	0.966363	Constitutive	Constitutive
19	41819970	42476106	14.0694	13.9494	14.5901	-0.108934	0.10953	0.514973	3.23668e-14	Constitutive	Constitutive
19	40314279	40861056	13.1859	13.0805	13.7814	-0.097214	0.109732	0.590861	2.69367e-23	Constitutive	Constitutive
10	47350050	47606922	12.6062	12.523	12.7446	-0.0785908	0.109918	0.13621	0.00415909	Constitutive	Constitutive
3	177771416	177846919	8.89498	8.5602	8.51522	-0.244008	0.109926	-0.343283	0.0545099	Constitutive	Constitutive
19	7443134	7564691	10.3878	10.6083	10.8656	0.178554	0.110166	0.46043	0.000178846	Constitutive	Constitutive
3	125586497	125636497	0	6.5243	0	1.58808	0.11064	0	1	Constitutive	Constitutive
17	45968468	46039850	8.9935	8.7075	9.99062	-0.21735	0.110822	0.956418	5.52628e-10	Constitutive	Constitutive
2	189869094	190009753	10.4693	10.6843	8.51107	0.174823	0.110886	-1.93967	3.07986e-51	Constitutive	De-activated
2	170919033	171023412	9.20708	8.98837	9.28213	-0.177169	0.114863	0.065635	0.601249	Constitutive	Constitutive
16	13310901	13431848	9.55647	9.15274	6.52877	-0.277755	0.115393	-2.99761	6.39602e-34	Constitutive	De-activated
X	9950111	10046362	8.1387	8.64398	7.50377	0.324588	0.115393	-0.525796	0.0391084	Constitutive	Constitutive
6	154618071	154796993	11.6263	11.5236	11.4479	-0.0954769	0.115393	-0.174909	0.00358233	Constitutive	Constitutive
17	19232303	19489708	11.9793	12.1396	12.3282	0.137913	0.116784	0.340554	0.000214411	Constitutive	Constitutive
8	18363201	18413201	5.79175	7.84713	0	0.564084	0.117339	-8.07495	8.62394e-06	Constitutive	Constitutive
6	106660040	106893213	10.5156	10.9143	8.35364	0.273918	0.119083	-2.09381	1.51922e-19	Constitutive	De-activated
18	26417099	26467099	8.17418	7.83242	8.77692	-0.244143	0.119141	0.552272	0.0023864	Constitutive	Constitutive
1	172302861	172391052	9.04037	8.55194	8.15548	-0.313939	0.1192	-0.764187	0.00244442	Constitutive	Constitutive
15	74127633	75375664	15.045	15.1244	15.5221	0.074917	0.119315	0.474604	1.02725e-24	Constitutive	Constitutive
7	3189297	3334640	4.65794	10.7145	0	1.24451	0.120399	-2.1181	0.0659735	Constitutive	Constitutive
2	30069981	30119981	0	6.30147	0	1.48712	0.121309	0	1	Constitutive	Constitutive
7	73464478	73916770	13.278	13.3666	13.7685	0.0827109	0.122537	0.487635	4.57122e-21	Constitutive	Constitutive
1	111707904	111774830	7.90131	8.3444	9.5231	0.294357	0.123319	1.5308	6.15057e-10	Constitutive	Constitutive
2	74873228	74949821	7.49337	7.90206	8.95236	0.275945	0.128395	1.37605	1.77028e-09	Constitutive	Constitutive
6	144844322	145007324	10.0811	10.7597	7.31763	0.377711	0.129585	-2.61737	2.49773e-11	Constitutive	De-activated
7	90436093	90486093	7.82306	6.80353	7.74521	-0.450054	0.130523	-0.0416715	0.936679	Constitutive	Constitutive
4	647577	868810	10.4884	10.2219	12.3557	-0.20157	0.132191	1.83784	5.24936e-32	Constitutive	Activated
12	105962470	106052576	4.07298	9.69364	0	1.11708	0.132549	-1.83303	0.0782636	Constitutive	Constitutive
1	111445224	111662361	12.3153	12.2163	12.118	-0.091444	0.132609	-0.193652	0.00125287	Constitutive	Constitutive
8	41736489	41819930	5.2429	8.67305	8.89012	0.726853	0.13309	1.05478	0.0928954	Constitutive	Constitutive
9	14315568	14365568	0	4.59095	7.23446	1.24248	0.133665	3.76483	0.0250453	Constitutive	Constitutive
6	149066522	149335165	11.6595	11.4825	11.5188	-0.148248	0.135889	-0.129968	0.218776	Constitutive	Constitutive
7	32756	215880	11.5403	11.3638	12.6162	-0.147751	0.136085	1.05751	7.9797e-24	Constitutive	Activated
20	1763426	1924940	11.6352	11.7529	12.1668	0.105521	0.136141	0.525968	7.61267e-14	Constitutive	Constitutive
19	8231151	8558329	12.6988	12.5842	13.2565	-0.103311	0.136141	0.551626	1.00592e-15	Constitutive	Constitutive
6	44404615	44543335	10.1942	10.0346	10.2759	-0.136275	0.136365	0.0756068	0.432731	Constitutive	Constitutive
13	32539951	32589951	6.33315	7.05694	5.85459	0.385116	0.136453	-0.323004	0.31732	Constitutive	Constitutive
6	5046308	5125377	4.88033	8.19284	7.6425	0.696806	0.136702	0.658486	0.197977	Constitutive	Constitutive
17	4631407	5040865	11.8499	11.7248	13.1134	-0.111723	0.136702	1.25525	1.34356e-63	Constitutive	Activated
3	155840787	155890787	0	4.49932	7.59764	1.2134	0.136702	4.30192	0.0187925	Constitutive	Constitutive
3	194320955	194370955	0	4.7358	8.3404	1.23992	0.137037	4.94147	0.014467	Constitutive	Constitutive
19	47692557	47803010	8.65755	9.1154	10.439	0.293305	0.13815	1.68312	2.19537e-10	Constitutive	Constitutive
10	110158150	110651846	15.1386	15.0734	14.8412	-0.0617378	0.13815	-0.295935	1.17335e-13	Constitutive	Constitutive
10	73186776	73453080	11.5985	11.437	10.916	-0.136896	0.142164	-0.669009	1.20787e-11	Constitutive	Constitutive
17	51036774	51229267	12.0752	12.0056	12.2139	-0.066104	0.143045	0.135151	0.00169901	Constitutive	Constitutive
6	105011206	105102544	8.27558	8.64878	0	0.253168	0.143538	-10.6838	1.50393e-13	Constitutive	De-activated
1	202822566	202872566	0	4.34994	8.34265	1.16104	0.143813	5.48899	0.0104811	Constitutive	Constitutive
10	97251964	97908640	14.6415	14.581	15.0225	-0.0574633	0.144612	0.379829	2.4217e-24	Constitutive	Constitutive
4	936827	1097834	10.3961	10.6576	12.1529	0.19623	0.145336	1.72536	1.4313e-27	Constitutive	Activated
10	916549	1056697	10.083	9.94658	11.04	-0.119956	0.145504	0.946161	3.97381e-31	Constitutive	Activated
16	50111648	50161648	2.29537	0	8.83032	-0.960784	0.145787	3.00515	0.0212579	Constitutive	Constitutive
12	92715643	92765643	0	4.48303	8.1311	1.16444	0.146372	4.84271	0.0147931	Constitutive	Constitutive
1	100523024	100823629	11.5273	11.3584	10.8917	-0.141532	0.146372	-0.621143	2.36438e-09	Constitutive	Constitutive
3	31004492	31102762	8.6067	5.03535	4.64538	-0.7167	0.146372	-1.13197	0.089478	Constitutive	Constitutive
2	134671283	135049614	12.5111	12.4129	12.1619	-0.0897584	0.146525	-0.346644	1.40029e-08	Constitutive	Constitutive
2	119178079	119266482	2.29537	0	9.90909	-0.956641	0.146603	4.7502	0.00710969	Constitutive	Constitutive
2	37104217	37983097	15.2192	15.1409	14.687	-0.0732244	0.150104	-0.529168	3.91867e-27	Constitutive	Constitutive
6	26332591	26423588	2.07298	0	10.2811	-0.906746	0.151016	6.25834	0.00225144	Constitutive	Constitutive
2	73070659	73233894	11.4408	11.2947	11.5267	-0.126282	0.15157	0.078999	0.391402	Constitutive	Constitutive
2	31316562	31435946	9.21566	8.91912	9.3592	-0.21341	0.151913	0.123614	0.479403	Constitutive	Constitutive
1	146220982	146270982	8.62976	8.20507	8.43927	-0.271989	0.152874	-0.151371	0.51952	Constitutive	Constitutive
6	110821762	111018106	10.645	10.544	10.9737	-0.0922047	0.155287	0.324279	2.59674e-07	Constitutive	Constitutive
20	45078588	45128588	7.44179	6.74449	8.16381	-0.362066	0.156103	0.507594	0.115689	Constitutive	Constitutive
4	85995197	86045197	6.37009	7.78733	7.19167	0.450311	0.157057	0.339733	0.403961	Constitutive	Constitutive
15	70137364	70187364	0	4.25037	8.08533	1.09008	0.157199	4.92433	0.0139639	Constitutive	Constitutive
11	29153724	29203724	7.55383	6.93613	0	-0.339734	0.157199	-9.9699	1.45602e-11	Constitutive	De-activated
17	60515252	60635383	9.7141	9.89671	9.76544	0.148161	0.157824	0.0464252	0.702022	Constitutive	Constitutive
4	128101755	128151755	0	5.61494	0	1.21385	0.158725	0	1	Constitutive	Constitutive
12	111753279	111867807	9.36726	9.19456	11.4066	-0.144199	0.158725	2.02656	3.93379e-82	Constitutive	Activated
3	23162753	23219376	0	3.9609	8.62898	1.0431	0.160197	6.29941	0.00674647	Constitutive	Constitutive
21	42882659	43047520	11.267	11.3861	11.6388	0.105293	0.160286	0.367019	1.13387e-06	Constitutive	Constitutive
18	8640319	8722029	8.96954	9.27124	8.89953	0.213544	0.162699	-0.0577267	0.77254	Constitutive	Constitutive
21	37529811	37621159	8.55379	8.89215	5.59221	0.231681	0.162858	-2.89826	3.97381e-31	Constitutive	De-activated
1	119594258	119716325	10.1088	9.98553	10.4752	-0.108869	0.162901	0.359626	3.78328e-06	Constitutive	Constitutive
16	14246135	14480838	12.7041	12.6303	12.7966	-0.0698878	0.162914	0.0896163	0.0657381	Constitutive	Constitutive
1	44949712	44999712	0	3.89051	7.42542	1.02061	0.163727	4.45606	0.0164091	Constitutive	Constitutive
3	141826704	141876704	0	4.09837	8.84284	1.04471	0.163955	6.22427	0.00742384	Constitutive	Constitutive
11	68952826	69081697	0	4.09837	10.9978	1.04292	0.164405	9.59627	0.00124472	Constitutive	Constitutive
11	122814568	122899112	9.50589	9.21346	9.20147	-0.207071	0.166286	-0.268836	0.12723	Constitutive	Constitutive
16	11140100	11422510	12.5604	12.7279	12.4753	0.138559	0.166926	-0.0763189	0.483097	Constitutive	Constitutive
10	72556954	72772707	12.8102	12.8847	12.4324	0.0695492	0.168023	-0.376502	1.68278e-14	Constitutive	Constitutive
2	119673553	119785707	10.1495	10.0054	11.0222	-0.123098	0.168219	0.859935	2.477e-21	Constitutive	Activated
22	31862614	32014125	11.2092	11.2846	11.8477	0.0701014	0.168349	0.635165	1.33973e-40	Constitutive	Constitutive
1	91866635	91967835	8.62729	8.3158	9.11857	-0.217121	0.171226	0.44103	0.0197249	Constitutive	Constitutive
14	75907804	76036550	9.87784	9.60085	7.4089	-0.19884	0.171323	-2.435	1.19324e-37	Constitutive	De-activated
15	82086849	82137807	8.36417	7.83906	9.35869	-0.301474	0.17179	0.821726	0.00447169	Constitutive	Constitutive
16	22123062	22292229	11.2426	11.1377	11.7324	-0.09365	0.171887	0.484277	5.54882e-13	Constitutive	Constitutive
3	33002798	33052798	0	5.38787	0	1.13489	0.172191	0	1	Constitutive	Constitutive
13	113286295	113479803	10.3087	10.4853	11.5358	0.143795	0.172311	1.20719	2.30055e-26	Constitutive	Activated
3	123803569	124000521	11.6244	11.7246	11.117	0.0908115	0.172707	-0.503386	5.60602e-14	Constitutive	Constitutive
7	157198652	157428426	13.6323	13.5606	13.2994	-0.0668239	0.172707	-0.330363	3.03074e-12	Constitutive	Constitutive
3	23842572	23892572	0	5.37138	0	1.12935	0.172975	0	1	Constitutive	Constitutive
7	51006627	51091171	5.63776	9.11809	5.89292	0.643125	0.173276	0.0418159	0.948454	Constitutive	Constitutive
1	243839904	244008289	10.6407	10.8522	9.70352	0.163675	0.174417	-0.903603	5.84932e-11	Constitutive	De-activated
X	23678353	23883534	11.7291	11.812	11.4177	0.077109	0.175426	-0.309258	3.6571e-08	Constitutive	Constitutive
X	10329586	10436638	4.44221	9.66637	0	0.894204	0.177276	-2.01023	0.0703541	Constitutive	Constitutive
8	122951988	123802699	14.655	14.6955	14.4547	0.0387381	0.177581	-0.199756	2.68365e-13	Constitutive	Constitutive
20	17468155	17663117	11.9566	12.039	11.4103	0.076833	0.177608	-0.540933	8.30861e-22	Constitutive	Constitutive
2	110411640	110461640	5.37037	6.02663	4.98839	0.336876	0.177608	-0.245495	0.449632	Constitutive	Constitutive
1	42917156	43107401	11.3503	11.4552	11.4694	0.0933077	0.177608	0.113427	0.101163	Constitutive	Constitutive
2	28247566	28797490	14.7841	14.729	14.747	-0.0521369	0.17788	-0.0361198	0.352567	Constitutive	Constitutive
15	59533597	59599539	6.38258	8.24331	3.19287	0.446604	0.178318	-1.64797	0.015458	Constitutive	Constitutive
13	49214700	49391396	10.4671	10.3254	10.1122	-0.121117	0.178318	-0.347646	0.000256713	Constitutive	Constitutive
1	145214474	145285406	7.98355	7.68404	9.13817	-0.207078	0.179149	1.09409	2.4629e-09	Constitutive	Constitutive
2	36307821	36357821	7.42433	7.85954	0	0.266584	0.179653	-9.85267	1.32942e-11	Constitutive	De-activated
16	21498339	21628219	10.3324	10.2001	12.0121	-0.113965	0.179864	1.67111	1.97126e-86	Constitutive	Activated
1	148621900	148722912	9.93062	9.68483	9.81642	-0.180642	0.180534	-0.0997392	0.527916	Constitutive	Constitutive
11	94898939	94954616	7.66262	8.18223	5.86114	0.295944	0.182373	-1.61725	1.55966e-06	Constitutive	Constitutive
7	130742108	130911474	11.4372	11.3071	10.5756	-0.112519	0.182602	-0.850621	5.31906e-22	Constitutive	De-activated
17	28221663	28327072	5.63776	8.8142	9.73064	0.580729	0.183175	1.28466	0.069101	Constitutive	Constitutive
12	79640122	79815979	12.2241	12.3283	11.4759	0.0934306	0.184837	-0.741628	1.94162e-25	Constitutive	De-activated
17	1878946	2065549	8.3583	9.88916	10.918	0.418246	0.186011	1.37057	0.0176638	Constitutive	Constitutive
7	136953869	137110384	9.3015	10.1083	6.66806	0.360988	0.186572	-2.32491	2.92765e-06	Constitutive	Constitutive
3	119146807	119312094	8.40653	8.86618	7.83022	0.271988	0.188037	-0.461864	0.0805161	Constitutive	Constitutive
14	53883662	53933662	3.18845	7.7359	0	0.771263	0.188104	-1.45828	0.101602	Constitutive	Constitutive
8	10597636	10742905	7.13906	10.6445	10.6247	0.619285	0.188104	0.790212	0.170871	Constitutive	Constitutive
6	35058596	35875305	15.0749	15.1237	14.9922	0.0464355	0.191301	-0.0810474	0.0180244	Constitutive	Constitutive
20	50943240	50993240	6.92236	7.28892	8.99529	0.236541	0.191491	2.00421	6.17281e-17	Constitutive	Activated
8	70550012	70669279	9.08572	9.66368	7.77432	0.307867	0.192643	-1.07356	0.00143042	Constitutive	Constitutive
13	20668629	20745094	8.95325	8.73332	8.6538	-0.16684	0.193186	-0.275369	0.0615804	Constitutive	Constitutive
10	88645815	89746691	14.7727	14.8585	14.2394	0.078621	0.193485	-0.528964	4.46677e-19	Constitutive	Constitutive
2	65522662	65586872	8.4243	8.75855	8.72156	0.22142	0.193485	0.251601	0.226714	Constitutive	Constitutive
8	43017030	43096491	7.75914	7.11739	8.8873	-0.321677	0.195025	0.855044	0.0124703	Constitutive	Constitutive
14	101876050	102185447	13.0529	12.9786	12.9652	-0.068871	0.196001	-0.0837507	0.108944	Constitutive	Constitutive
13	20497681	20567385	8.00734	4.88264	9.04032	-0.553791	0.196451	0.18311	0.682131	Constitutive	Constitutive
1	43149057	43693839	13.2648	13.3423	13.6274	0.0715548	0.196965	0.360222	2.05206e-11	Constitutive	Constitutive
7	44499989	45157784	13.76	13.7065	14.1123	-0.0507304	0.196965	0.351391	3.4165e-21	Constitutive	Constitutive
3	100986666	101132076	10.5639	10.4013	7.02152	-0.132705	0.198359	-3.53247	6.76782e-147	Constitutive	De-activated
7	2285820	2771259	14.3094	14.4078	14.5909	0.088575	0.198359	0.277076	5.70469e-05	Constitutive	Constitutive
20	62132231	62453914	12.4203	12.5674	13.066	0.122724	0.200631	0.630626	4.91327e-10	Constitutive	Constitutive
4	113359938	113480770	10.3604	10.5284	9.80976	0.135777	0.201998	-0.534219	5.53998e-06	Constitutive	Constitutive
15	65737182	65904773	11.6551	11.5672	11.5978	-0.0793696	0.20285	-0.0550594	0.382391	Constitutive	Constitutive
2	46135905	47434409	15.6947	15.7257	15.4348	0.0295781	0.203807	-0.259403	7.41449e-32	Constitutive	Constitutive
21	39092151	39142151	0	3.32076	8.24464	0.829542	0.204365	5.92302	0.00778289	Constitutive	Constitutive
11	35787077	36002416	11.8409	11.9808	11.609	0.11772	0.20522	-0.22168	0.0242507	Constitutive	Constitutive
9	96598515	96657963	6.93879	7.59827	7.2047	0.320636	0.20522	0.168806	0.615517	Constitutive	Constitutive
1	11655689	12247793	12.9841	13.0845	14.1591	0.0897797	0.20522	1.16726	3.1815e-62	Constitutive	Activated
20	43557069	43607069	5.01158	7.15133	6.26375	0.43348	0.205362	0.322699	0.452589	Constitutive	Constitutive
11	34307776	34846307	12.5037	12.3803	12.4271	-0.106669	0.207329	-0.0708035	0.423815	Constitutive	Constitutive
X	110266368	110468112	11.5702	11.6898	11.1977	0.10386	0.210385	-0.366115	2.0679e-05	Constitutive	Constitutive
1	66744263	66794263	7.74976	6.7824	5.516	-0.360357	0.211527	-1.62877	0.00182058	Constitutive	Constitutive
2	19968078	20683354	15.3091	15.251	15.1032	-0.0545059	0.212917	-0.203741	1.15134e-06	Constitutive	Constitutive
3	33427186	33502087	8.34877	8.00912	9.28104	-0.217446	0.213136	0.840869	0.000130373	Constitutive	Constitutive
8	30661992	30794694	10.2062	10.0581	10.8111	-0.121312	0.217352	0.589597	1.07483e-08	Constitutive	Constitutive
15	88899020	89373148	12.9555	13.0259	12.8389	0.0648564	0.218019	-0.112842	0.0279633	Constitutive	Constitutive
6	34141184	34302790	11.6545	11.7308	11.8299	0.0701702	0.219777	0.172702	0.00187811	Constitutive	Constitutive
18	62344327	62462162	9.44483	9.64716	9.87872	0.152927	0.219777	0.409714	0.00396215	Constitutive	Constitutive
19	44512133	45939033	15.7425	15.6735	15.957	-0.063993	0.219826	0.211807	2.65596e-05	Constitutive	Constitutive
22	30971652	31440782	12.5699	12.6647	12.7156	0.0847125	0.220795	0.140281	0.0415868	Constitutive	Constitutive
21	43102994	43152994	5.01125	5.60382	5.99271	0.297294	0.221115	0.729507	0.0278049	Constitutive	Constitutive
7	30452696	30544835	9.06704	8.83529	9.71994	-0.166554	0.2245	0.614276	0.000115611	Constitutive	Constitutive
13	110531192	110641707	8.70934	8.37347	10.4528	-0.214605	0.226175	1.66721	1.80507e-12	Constitutive	Activated
12	124510881	125094625	14.4793	14.4175	14.787	-0.0575744	0.22696	0.306108	1.83107e-11	Constitutive	Constitutive
4	168131995	168226476	8.96547	8.52871	6.79412	-0.24958	0.231318	-2.05159	1.08354e-10	Constitutive	Constitutive
17	16251445	16520268	12.2323	12.3013	12.7356	0.0638104	0.232694	0.500821	8.0872e-23	Constitutive	Constitutive
16	68185206	68301167	9.85287	9.46903	9.76154	-0.229691	0.234123	-0.0703584	0.798031	Constitutive	Constitutive
13	48751592	48994756	12.0628	11.9742	11.1563	-0.0800757	0.234324	-0.90034	9.12757e-41	Constitutive	De-activated
20	49011960	49069546	8.4389	7.93816	8.26615	-0.266523	0.236103	-0.121251	0.693221	Constitutive	Constitutive
3	32334497	32412355	7.30143	7.74881	7.8207	0.251347	0.237677	0.398774	0.147898	Constitutive	Constitutive
7	128637598	128948572	13.2509	13.1785	13.2095	-0.0667737	0.237999	-0.0388146	0.501537	Constitutive	Constitutive
9	88476425	88584960	9.79036	9.54366	9.73603	-0.171273	0.243114	-0.0457692	0.816622	Constitutive	Constitutive
12	1433546	1737878	11.4873	11.3156	11.8721	-0.133725	0.243209	0.366374	0.00397336	Constitutive	Constitutive
2	9496391	10617302	15.365	15.4136	15.5031	0.0458667	0.243232	0.136326	0.000261421	Constitutive	Constitutive
22	22609574	22776254	10.7656	10.9397	10.3472	0.13516	0.245733	-0.396274	0.00249422	Constitutive	Constitutive
1	23780277	24454409	14.7332	14.7641	14.7309	0.029247	0.245733	-0.00196804	0.967347	Constitutive	Constitutive
13	51752605	51830997	8.51002	8.03607	8.40539	-0.255059	0.245733	-0.0744963	0.816678	Constitutive	Constitutive
10	68925233	69506380	14.927	14.9012	14.9318	-0.0242569	0.247004	0.00480622	0.850693	Constitutive	Constitutive
10	61706732	61930548	12.2699	12.3827	12.0753	0.0971532	0.247719	-0.186642	0.0306526	Constitutive	Constitutive
17	29490840	29684411	11.6298	11.514	11.5283	-0.0987605	0.249231	-0.0930538	0.291826	Constitutive	Constitutive
2	219136436	219714529	13.4643	13.5512	14.1251	0.0781408	0.249635	0.654409	7.80751e-23	Constitutive	Constitutive
22	30004268	30496129	14.5496	14.4678	14.5685	-0.0739806	0.252104	0.0178836	0.811434	Constitutive	Constitutive
6	45340382	45462236	9.83312	10.0149	10.5164	0.139068	0.254873	0.652791	2.01253e-06	Constitutive	Constitutive
8	126818376	126868376	7.65257	8.06632	0	0.234393	0.256026	-10.0717	5.68827e-12	Constitutive	De-activated
2	191420373	191759784	13.525	13.4626	13.1055	-0.057874	0.256026	-0.417601	1.48144e-17	Constitutive	Constitutive
22	40916996	41985399	15.3077	15.3786	15.4195	0.065122	0.256181	0.107922	0.0532704	Constitutive	Constitutive
15	43696228	43816572	9.30947	9.50191	10.3537	0.144803	0.258167	1.00634	6.71601e-12	Constitutive	Activated
4	6640622	6945640	11.8976	12.0066	12.7495	0.093888	0.260688	0.840094	2.26024e-23	Constitutive	Activated
3	136153070	136309282	11.128	10.999	11.0676	-0.108118	0.260688	-0.0545621	0.601663	Constitutive	Constitutive
8	117493863	117756742	12.0682	12.1325	11.2133	0.0595245	0.261506	-0.851867	5.74415e-60	Constitutive	De-activated
6	68875944	68925944	7.80966	7.24846	4.92255	-0.271414	0.261506	-2.71959	7.49507e-10	Constitutive	Constitutive
9	94827668	94941394	9.54426	9.03165	0	-0.259857	0.262341	-11.8991	8.96195e-16	Constitutive	De-activated
13	97849982	97934408	5.96356	8.58648	4.4757	0.421035	0.263113	-0.282101	0.522477	Constitutive	Constitutive
X	71463967	71562244	6.46494	5.41553	8.80027	-0.325837	0.263394	1.5294	0.00532785	Constitutive	Constitutive
X	16451765	16573030	9.32852	9.0128	7.83593	-0.19783	0.263999	-1.4014	7.22453e-09	Constitutive	Constitutive
1	145129105	145195297	7.71652	7.98455	8.11864	0.178567	0.264802	0.350564	0.0738365	Constitutive	Constitutive
3	149098028	149841926	14.2982	14.3564	13.6856	0.0540734	0.266344	-0.610003	2.07381e-39	Constitutive	Constitutive
3	141775878	141825878	0	2.38787	7.98634	0.613866	0.267173	6.4591	0.00497802	Constitutive	Constitutive
10	87317241	87438981	8.97148	9.20565	10.2836	0.161469	0.269796	1.25971	1.74666e-12	Constitutive	Activated
7	80219504	80425475	11.6579	11.5266	10.3479	-0.108607	0.269796	-1.29471	4.48265e-34	Constitutive	De-activated
17	46194287	46292092	9.93475	10.0924	10.787	0.124203	0.270358	0.826582	1.91303e-11	Constitutive	Activated
6	17952039	18161917	11.1239	11.0437	9.91086	-0.0725379	0.271277	-1.20559	1.57788e-70	Constitutive	De-activated
10	132298148	132590645	13.7707	13.6688	14.3316	-0.088643	0.272575	0.552023	1.23916e-11	Constitutive	Constitutive
2	218178748	218893291	13.6137	13.6613	14.2021	0.0444058	0.273519	0.586627	3.16642e-54	Constitutive	Constitutive
6	52429779	52479779	7.97553	7.6084	0	-0.21389	0.27472	-10.3877	1.01339e-12	Constitutive	De-activated
3	111515454	112133557	14.2268	14.2768	13.7198	0.046799	0.275474	-0.505482	2.5679e-35	Constitutive	Constitutive
8	89729549	89937949	12.2359	12.141	11.4599	-0.0836448	0.27568	-0.767344	3.60662e-23	Constitutive	De-activated
17	39072154	39337047	13.2467	13.1696	13.3809	-0.0696883	0.27568	0.129497	0.0383869	Constitutive	Constitutive
6	75699524	75788826	8.99151	9.22217	9.53556	0.160521	0.276782	0.498754	0.00508834	Constitutive	Constitutive
22	20830797	21110219	12.7212	12.6494	13.3352	-0.0654803	0.276982	0.609762	4.7731e-26	Constitutive	Constitutive
14	22198659	23226666	15.139	15.1035	14.9624	-0.0334137	0.276982	-0.175326	1.51502e-09	Constitutive	Constitutive
12	80180669	80237713	8.58575	8.03062	6.46092	-0.2638	0.276982	-1.8769	4.91564e-06	Constitutive	Constitutive
17	15813707	15967844	10.2114	10.1065	11.1458	-0.0905143	0.277436	0.922131	3.8117e-29	Constitutive	Activated
1	240450509	240679484	10.7099	10.8641	9.12865	0.120952	0.278791	-1.55717	9.90989e-34	Constitutive	De-activated
6	158498777	158959623	13.3121	13.3815	13.3192	0.0633053	0.27887	0.00695908	0.935716	Constitutive	Constitutive
17	4123073	4173073	6.32035	7.45422	6.92928	0.317356	0.279161	0.240554	0.55785	Constitutive	Constitutive
9	16749978	16799978	7.56987	6.03251	0	-0.328361	0.281683	-9.799	1.26752e-07	Constitutive	Constitutive
21	15632380	15734240	9.02493	9.24328	9.37236	0.152291	0.281697	0.313188	0.0621561	Constitutive	Constitutive
8	13002490	13105444	7.70688	9.97462	3.46851	0.370638	0.283558	-1.74566	0.0310552	Constitutive	Constitutive
3	12966457	13101660	9.88327	9.68313	11.9446	-0.144631	0.284703	2.03134	2.65681e-36	Constitutive	Activated
6	71395109	71543773	10.9861	11.2037	9.8625	0.152302	0.285997	-1.07181	8.85385e-10	Constitutive	Constitutive
3	143556217	143606217	7.57522	7.06528	0	-0.24833	0.291804	-9.98686	1.77228e-11	Constitutive	De-activated
19	4403423	5020245	14.4443	14.5108	14.5136	0.0609103	0.29523	0.0663791	0.247535	Constitutive	Constitutive
13	29662093	29712093	5.24259	3.38787	5.13647	-0.334077	0.295398	-0.0252637	0.9797	Constitutive	Constitutive
6	110465778	110646078	11.718	11.6389	11.4437	-0.0711653	0.296636	-0.270845	6.02133e-05	Constitutive	Constitutive
17	19851858	19919559	8.72844	8.39562	9.80419	-0.195426	0.297297	0.954338	0.000138433	Constitutive	Constitutive
7	134404704	134841895	13.7291	13.6862	13.281	-0.0404507	0.298147	-0.447195	6.66204e-34	Constitutive	Constitutive
17	74927220	76714737	15.9964	16.0619	16.1906	0.059963	0.298972	0.190589	0.000640852	Constitutive	Constitutive
21	43571877	44089471	14.1299	14.1896	14.4146	0.0551181	0.299799	0.282564	2.80187e-08	Constitutive	Constitutive
1	154077100	154521315	12.2811	12.2339	12.7328	-0.0438058	0.3011	0.44997	1.88566e-30	Constitutive	Constitutive
3	171743765	172096245	13.5449	13.4891	13.1661	-0.0517167	0.305588	-0.377258	5.68674e-15	Constitutive	Constitutive
2	38605615	38867243	12.385	12.3165	12.5946	-0.0624773	0.306286	0.205757	0.000491155	Constitutive	Constitutive
20	32567123	32863134	12.1757	12.2597	12.4725	0.0744325	0.306855	0.292285	5.20173e-05	Constitutive	Constitutive
4	82320499	82530342	11.8068	11.8664	11.441	0.0543353	0.307262	-0.363494	1.98146e-12	Constitutive	Constitutive
8	38439293	39000571	13.9365	13.9665	13.5778	0.0281536	0.30731	-0.358168	1.01017e-42	Constitutive	Constitutive
7	99443555	99519782	5.73531	8.2271	9.80605	0.370743	0.310597	1.25625	0.0722772	Constitutive	Constitutive
17	62614451	63011129	14.4167	14.3683	13.5879	-0.0448563	0.311371	-0.825737	2.64934e-86	Constitutive	De-activated
16	2410130	2562986	6.84532	9.61944	6.68824	0.395591	0.313927	-0.0244792	0.982398	Constitutive	Constitutive
2	10678938	10773537	4.3949	6.54441	9.97713	0.339573	0.314422	3.84537	0.00381078	Constitutive	Constitutive
6	52226710	52426677	11.5307	11.6073	11.1982	0.0683627	0.315085	-0.32979	1.00736e-06	Constitutive	Constitutive
1	89881041	90032125	11.2011	11.1294	10.8898	-0.0649109	0.316355	-0.308319	1.30194e-06	Constitutive	Constitutive
16	69664774	69837033	11.248	11.3263	11.739	0.0708211	0.319816	0.484838	2.80775e-12	Constitutive	Constitutive
2	200608706	200925580	13.9685	13.926	13.5603	-0.0394364	0.319868	-0.407064	1.66238e-27	Constitutive	Constitutive
4	127871005	127999957	9.27882	9.0589	9.89724	-0.148214	0.321015	0.567818	0.00167201	Constitutive	Constitutive
20	43614970	43953694	12.4737	12.4282	11.7471	-0.0425895	0.323806	-0.723134	8.84052e-68	Constitutive	De-activated
3	195424767	195605457	10.4679	10.3648	11.0689	-0.0876928	0.324165	0.589121	5.11172e-11	Constitutive	Constitutive
14	50292212	50417439	9.86382	10.1057	0	0.157721	0.324704	-12.2276	2.37937e-17	Constitutive	De-activated
6	100215178	100373418	9.91188	10.298	7.48181	0.206381	0.324752	-2.30835	5.29745e-12	Constitutive	De-activated
10	92743858	92902108	6.3949	10.787	0	0.549991	0.329692	-3.15374	0.0376408	Constitutive	Constitutive
14	63779080	63870204	8.22236	8.59251	0	0.200753	0.330158	-10.624	4.05984e-13	Constitutive	De-activated
18	9530334	9787886	13.446	13.4166	12.9467	-0.0274657	0.330158	-0.498874	4.33768e-77	Constitutive	Constitutive
6	13670027	13782881	10.1134	10.2061	10.9784	0.0803334	0.330488	0.854303	7.07127e-26	Constitutive	Activated
18	48789985	49089676	13.4645	13.403	13.3108	-0.0560724	0.33196	-0.149285	0.00735887	Constitutive	Constitutive
12	108298875	108423093	8.57246	6.03619	11.4291	-0.3572	0.337572	0.592381	0.24821	Constitutive	Constitutive
19	12675434	13242969	13.9303	13.9989	14.4544	0.0618143	0.338488	0.519297	8.33111e-17	Constitutive	Constitutive
7	1411161	1618452	12.9811	13.0798	13.4351	0.0839582	0.338488	0.445027	6.52231e-07	Constitutive	Constitutive
10	29703367	30002771	11.8175	11.7474	11.6921	-0.0635544	0.339139	-0.120669	0.0634435	Constitutive	Constitutive
22	21543042	21791409	12.7353	12.6654	13.2736	-0.0629439	0.34174	0.533365	6.63129e-17	Constitutive	Constitutive
1	178956132	179072621	9.51005	9.64056	9.67317	0.103976	0.342095	0.149833	0.20376	Constitutive	Constitutive
1	185303364	185627588	11.8223	11.9344	10.4636	0.0921832	0.342707	-1.34449	2.70893e-38	Constitutive	De-activated
19	6355311	6459295	7.13858	7.69333	10.7388	0.237888	0.343047	3.48324	2.21063e-12	Constitutive	Activated
17	46735558	46868759	10.6412	10.7386	11.4694	0.0824471	0.345457	0.816278	1.302e-20	Constitutive	Activated
20	25170359	25491708	11.9348	11.9925	11.8156	0.052682	0.347851	-0.114383	0.0346514	Constitutive	Constitutive
9	3702760	3851550	10.4506	10.3708	9.75088	-0.070352	0.348314	-0.690562	1.24902e-19	Constitutive	Constitutive
X	11991655	12045176	4.6173	8.41259	0	0.475904	0.348314	-2.09448	0.0669855	Constitutive	Constitutive
7	135482699	135558745	8.49887	8.21809	8.80043	-0.16758	0.349611	0.244599	0.281356	Constitutive	Constitutive
3	9274312	9407301	10.5705	10.6658	10.5502	0.0820813	0.349804	-0.0192816	0.860296	Constitutive	Constitutive
3	29123010	29301878	11.3991	11.5003	10.4651	0.0845588	0.349805	-0.920118	1.90601e-22	Constitutive	De-activated
1	10392103	10453444	8.36719	7.97895	8.939	-0.20002	0.350196	0.43132	0.132035	Constitutive	Constitutive
15	67339284	67389284	7.22246	7.72772	6.59821	0.223605	0.359555	-0.409585	0.223016	Constitutive	Constitutive
16	3517447	3775905	9.85398	10.0025	12.0862	0.112087	0.362443	2.21068	9.37495e-57	Constitutive	Activated
17	488045	538045	8.05367	8.39744	7.97998	0.185051	0.364593	-0.0529317	0.872342	Constitutive	Constitutive
19	38718851	39154141	12.2635	12.1797	13.046	-0.0729385	0.365941	0.772465	3.33103e-22	Constitutive	Activated
15	80478266	80532621	4.18782	7.55023	3.89073	0.41822	0.370431	-0.0375266	0.963104	Constitutive	Constitutive
9	83906275	83973979	8.64252	8.79062	9.57001	0.111483	0.373038	0.892547	1.44578e-10	Constitutive	Constitutive
3	105600153	105660315	8.7846	8.93974	8.45055	0.113371	0.374134	-0.310026	0.0352526	Constitutive	Constitutive
13	109750556	110183450	13.4171	13.3883	12.9498	-0.0268844	0.375668	-0.466173	9.08111e-60	Constitutive	Constitutive
2	33364297	33505474	10.2576	10.1444	10.0399	-0.0914635	0.376667	-0.205215	0.0610316	Constitutive	Constitutive
14	72834295	73339484	13.8849	13.8521	13.5907	-0.0303194	0.376756	-0.293071	7.80317e-20	Constitutive	Constitutive
19	46207808	47637971	15.527	15.5806	15.5372	0.0490184	0.377482	0.00980327	0.889417	Constitutive	Constitutive
17	5464773	5535100	7.89279	5.61298	9.70146	-0.311926	0.3786	0.331774	0.463321	Constitutive	Constitutive
17	48784104	48883719	9.61568	9.50467	9.63529	-0.0904114	0.378966	0.0177706	0.899726	Constitutive	Constitutive
11	122147245	122271424	9.79491	9.97071	9.27365	0.123167	0.378966	-0.485158	0.00372383	Constitutive	Constitutive
14	95480796	95541601	6.1315	6.56603	9.15636	0.204431	0.38137	2.88629	2.18198e-12	Constitutive	Activated
12	32581110	32763524	11.8023	11.8731	11.4206	0.0629404	0.38137	-0.378102	9.29301e-08	Constitutive	Constitutive
7	76946433	77004362	6.95529	7.36612	6.3211	0.198261	0.382828	-0.445498	0.154897	Constitutive	Constitutive
11	11762281	12437286	14.6057	14.5735	14.0575	-0.0299653	0.383245	-0.546975	3.37436e-65	Constitutive	Constitutive
6	113444127	113494127	7.72137	7.27235	0	-0.20567	0.384205	-8.75519	1.3552e-09	Constitutive	Constitutive
15	90065370	90975452	14.7912	14.7632	14.775	-0.026036	0.391703	-0.0156267	0.618153	Constitutive	Constitutive
1	203127830	203219877	0	0.928441	10.664	0.356822	0.391703	11.3832	9.21309e-06	Constitutive	Constitutive
4	156482877	156763091	11.8546	11.7496	10.701	-0.0858479	0.391762	-1.13639	1.20915e-26	Constitutive	De-activated
2	65091803	65324863	11.1361	11.2082	11.1813	0.0632277	0.39292	0.0409834	0.590946	Constitutive	Constitutive
1	168129183	168221718	8.57514	8.41353	9.39062	-0.116052	0.393154	0.773275	6.85204e-07	Constitutive	Constitutive
1	22877320	23701955	15.1561	15.1228	15.0391	-0.0308791	0.395335	-0.115221	0.000716333	Constitutive	Constitutive
8	121337327	121409207	9.22074	8.44465	5.29907	-0.235277	0.398612	-3.64423	1.52961e-06	Constitutive	Constitutive
3	57482805	57541142	7.09512	7.8373	5.67394	0.232729	0.400552	-0.76682	0.0768812	Constitutive	Constitutive
3	188883400	189001721	10.5975	10.4231	10.0059	-0.119495	0.4016	-0.549917	0.00124374	Constitutive	Constitutive
2	206056744	206140588	8.08755	7.84403	9.36401	-0.146292	0.402455	1.18193	2.92707e-07	Constitutive	Constitutive
18	57586816	57671228	8.7615	8.9638	8.735	0.13154	0.404052	-0.0197497	0.946902	Constitutive	Constitutive
7	43707899	44447603	13.7663	13.7061	14.3097	-0.0541683	0.407705	0.538378	6.68459e-18	Constitutive	Constitutive
2	203479326	203893342	14.5993	14.5436	14.188	-0.0503117	0.410414	-0.407835	2.46578e-12	Constitutive	Constitutive
14	76846582	77149448	13.2719	13.3121	13.5916	0.0372143	0.412731	0.31858	4.50466e-14	Constitutive	Constitutive
1	225586802	226259375	14.377	14.3551	14.684	-0.0202114	0.415651	0.306826	2.29965e-41	Constitutive	Constitutive
10	87803377	87853377	6.01124	4.15355	8.73678	-0.263332	0.41574	0.672242	0.188076	Constitutive	Constitutive
7	155179673	155318507	10.8034	10.8829	11.5055	0.068738	0.416463	0.692228	8.93936e-17	Constitutive	Constitutive
1	162323040	163204631	14.039	14.09	13.3722	0.0464242	0.416523	-0.66293	1.35498e-34	Constitutive	Constitutive
3	101604228	101740517	9.51144	9.38927	9.52374	-0.0947235	0.416871	0.0119559	0.952869	Constitutive	Constitutive
10	24760292	24954576	10.94	11.0344	9.85559	0.0774119	0.419569	-1.06832	4.20732e-26	Constitutive	De-activated
17	60337361	60500340	10.6355	10.7598	10.3831	0.0944086	0.420538	-0.235642	0.066999	Constitutive	Constitutive
X	12955859	13153523	10.748	10.668	10.421	-0.0693043	0.423136	-0.320206	0.000252926	Constitutive	Constitutive
14	52253187	52469413	12.7513	12.7065	12.3824	-0.0409192	0.425936	-0.36767	3.25906e-14	Constitutive	Constitutive
7	116089401	117035961	14.8203	14.8723	14.145	0.0471212	0.428664	-0.6708	7.75561e-33	Constitutive	Constitutive
14	72446969	72695417	13.0609	13.0154	12.2469	-0.0415318	0.428664	-0.808772	6.55381e-60	Constitutive	De-activated
1	218407613	218755332	12.997	13.0608	12.2432	0.0564229	0.431211	-0.746942	5.78513e-27	Constitutive	De-activated
3	128109985	128164612	7.00356	6.46822	8.82745	-0.203254	0.43313	1.37168	0.00206353	Constitutive	Constitutive
10	21220833	21444516	11.0471	11.1217	10.95	0.0638511	0.443277	-0.08995	0.277021	Constitutive	Constitutive
X	150113367	150245298	9.38101	9.25772	9.02083	-0.0929007	0.444115	-0.336713	0.0124694	Constitutive	Constitutive
16	87119923	87238407	9.23594	9.42159	9.87466	0.11908	0.451822	0.580288	0.00278486	Constitutive	Constitutive
6	134135559	134861707	13.4624	13.4051	13.0688	-0.0513391	0.452152	-0.389629	2.14263e-09	Constitutive	Constitutive
11	77456856	77713987	10.9239	11.0023	11.0276	0.0659902	0.455876	0.0947437	0.281969	Constitutive	Constitutive
X	136178017	136228017	4.34599	7.37581	0	0.342462	0.458226	-1.95791	0.072697	Constitutive	Constitutive
X	136027215	136175302	9.83863	9.76022	10.0734	-0.0663839	0.458933	0.225342	0.0107691	Constitutive	Constitutive
1	66455928	66742796	10.94	11.331	7.73922	0.174179	0.461275	-3.06849	2.61279e-12	Constitutive	De-activated
3	47174162	47610464	13.0249	13.0571	13.4221	0.029631	0.462023	0.396374	2.17024e-27	Constitutive	Constitutive
12	31575745	31680479	9.74509	9.84432	8.77438	0.0795986	0.462596	-0.948537	9.84005e-16	Constitutive	De-activated
17	17556529	17772969	11.9525	12.0275	12.4051	0.0638188	0.464	0.444729	2.20025e-07	Constitutive	Constitutive
19	17924377	19463833	15.6474	15.6993	16.0887	0.0467015	0.464	0.4372	3.10468e-13	Constitutive	Constitutive
10	78901108	79066919	10.7598	10.8511	12.6023	0.0739494	0.464352	1.83031	6.38526e-71	Constitutive	Activated
12	57361539	57975233	14.5329	14.497	14.548	-0.033236	0.466524	0.0148504	0.762569	Constitutive	Constitutive
2	234557959	234985149	8.47101	12.2013	0	0.396559	0.46692	-19.1466	1.18244e-07	Constitutive	Constitutive
10	4071992	4121992	6.86277	7.50343	5.04804	0.199796	0.467753	-1.10052	0.0208967	Constitutive	Constitutive
12	15507198	15681817	11.9594	12.037	11.1883	0.0656196	0.467753	-0.758983	6.82466e-17	Constitutive	De-activated
18	58961188	59096369	10.895	10.9482	10.6796	0.0475619	0.467753	-0.210066	0.000821504	Constitutive	Constitutive
7	5372081	5678804	14.255	14.3126	14.121	0.0512718	0.467753	-0.12799	0.0585244	Constitutive	Constitutive
1	40216880	40346600	9.38555	9.28588	10.6818	-0.0788174	0.468167	1.27562	1.93761e-30	Constitutive	Activated
6	56858714	57106566	11.8573	11.7898	11.1584	-0.0586361	0.468232	-0.690634	3.7774e-18	Constitutive	Constitutive
8	93792341	93980992	11.7809	11.7391	11.6177	-0.0388783	0.469595	-0.159942	0.00148708	Constitutive	Constitutive
2	40440930	40524413	8.71168	8.9297	7.10183	0.127938	0.470386	-1.52208	1.36374e-09	Constitutive	Constitutive
2	87409548	87467553	6.543	6.15853	6.8241	-0.169895	0.473114	0.18548	0.572104	Constitutive	Constitutive
10	92522554	92652798	10.0996	10.2393	9.63343	0.0985869	0.473474	-0.435124	0.00658441	Constitutive	Constitutive
15	101048911	101291187	11.4746	11.5336	12.2447	0.0518212	0.474282	0.763287	4.26274e-29	Constitutive	Activated
12	121139823	121455927	12.349	12.3913	12.946	0.0383117	0.474758	0.594259	9.03978e-34	Constitutive	Constitutive
12	123200716	123632736	13.6833	13.7106	13.907	0.0253964	0.474758	0.222994	7.0444e-12	Constitutive	Constitutive
6	30052015	30191100	7.46494	6.54507	10.8085	-0.203968	0.474773	2.22924	0.00285293	Constitutive	Constitutive
3	149951862	150558130	13.9128	13.8687	13.1736	-0.0402331	0.475937	-0.735317	3.03111e-44	Constitutive	De-activated
4	185781263	185897457	9.43025	9.27373	9.28118	-0.105455	0.477223	-0.126985	0.473049	Constitutive	Constitutive
9	36485223	36644107	10.988	10.9399	11.3371	-0.0432416	0.479428	0.346418	8.13739e-10	Constitutive	Constitutive
9	21899236	21989175	9.3285	9.50913	9.15454	0.113612	0.48378	-0.14687	0.464903	Constitutive	Constitutive
3	12109338	12343309	12.6665	12.6294	12.5548	-0.0338937	0.487124	-0.109693	0.0156035	Constitutive	Constitutive
15	33016020	33181649	10.5403	10.6102	10.5416	0.060177	0.487343	-0.000223503	1	Constitutive	Constitutive
1	51002633	51085789	8.0652	8.32826	8.38374	0.138964	0.487343	0.241807	0.360614	Constitutive	Constitutive
4	53753855	53803855	6.72624	7.21302	6.1664	0.180179	0.487407	-0.31594	0.386259	Constitutive	Constitutive
13	28718571	28768571	4.53241	7.41833	0	0.316906	0.487493	-2.04625	0.0691535	Constitutive	Constitutive
1	16854005	17602678	14.9325	14.9733	14.9812	0.0373639	0.48796	0.0469457	0.367358	Constitutive	Constitutive
1	201134549	201634528	14.1114	14.0757	14.1668	-0.0328606	0.488142	0.0539854	0.231124	Constitutive	Constitutive
1	205167280	206243707	14.3476	14.3185	14.515	-0.0270675	0.48979	0.165982	3.98599e-06	Constitutive	Constitutive
21	35028932	35409264	12.5097	12.5853	11.7141	0.0631364	0.48979	-0.782004	1.82324e-17	Constitutive	De-activated
10	86575863	86792593	12.5949	12.6495	12.8235	0.0483092	0.490788	0.224277	0.000805661	Constitutive	Constitutive
12	131785561	132002705	12.7703	12.8276	13.3243	0.0505061	0.492108	0.547791	5.8106e-15	Constitutive	Constitutive
20	37052460	37184366	8.72839	8.98529	9.74841	0.136149	0.492437	0.867495	0.00161974	Constitutive	Constitutive
16	1875871	2305520	14.4172	14.4899	14.7258	0.0613343	0.492437	0.30058	0.000771014	Constitutive	Constitutive
16	15597720	15688017	7.67728	8.35549	8.86227	0.190522	0.492688	0.557171	0.184023	Constitutive	Constitutive
3	143460403	143526801	9.36421	8.2469	2.11487	-0.197343	0.494902	-7.05614	8.2339e-07	Constitutive	Constitutive
3	128817887	128882221	7.20899	7.70978	9.39149	0.178581	0.495728	1.69766	0.000588336	Constitutive	Constitutive
6	142940406	143066441	9.16893	9.32335	9.86886	0.101311	0.496049	0.647743	0.000278735	Constitutive	Constitutive
14	100112850	100388368	11.8722	11.9446	12.9201	0.0608906	0.500445	1.03471	4.80595e-31	Constitutive	Activated
1	232647861	232755588	5.6173	7.31648	7.78733	0.217911	0.501836	0.436081	0.349651	Constitutive	Constitutive
X	119412855	119556676	9.86813	9.73934	10.3611	-0.0902731	0.502738	0.461875	0.00263973	Constitutive	Constitutive
17	41275893	43090499	15.751	15.7837	15.9575	0.0300725	0.502738	0.204743	7.49477e-07	Constitutive	Constitutive
11	32925854	33103545	11.3312	11.4039	11.2914	0.0609404	0.502738	-0.037581	0.701747	Constitutive	Constitutive
14	64185620	64427549	12.4364	12.4068	11.6222	-0.027304	0.506576	-0.812296	1.03363e-96	Constitutive	De-activated
15	89643601	90024628	13.7979	13.7671	13.5824	-0.0282599	0.506576	-0.21317	5.66837e-08	Constitutive	Constitutive
15	92742229	92945045	12.2559	12.222	12.1768	-0.0310832	0.506576	-0.0778686	0.0760395	Constitutive	Constitutive
11	109928433	110135523	11.3476	11.4344	10.5244	0.0692705	0.507353	-0.804641	2.07818e-13	Constitutive	De-activated
19	41116989	41329298	12.6869	12.6439	12.4786	-0.0386842	0.508716	-0.203918	0.000207946	Constitutive	Constitutive
13	74136531	74269450	9.83865	10.0307	7.95149	0.113931	0.510088	-1.81604	8.29601e-14	Constitutive	De-activated
15	50771368	50922529	10.5191	10.5887	10.0275	0.0584537	0.510434	-0.483511	6.54628e-08	Constitutive	Constitutive
12	121549479	122266562	14.6237	14.5945	14.5728	-0.0269486	0.516427	-0.0492278	0.211841	Constitutive	Constitutive
14	52618216	53065524	13.1568	13.1189	12.9908	-0.0347376	0.520006	-0.163458	0.00112494	Constitutive	Constitutive
3	37957413	38228027	11.9407	11.9929	12.2758	0.046109	0.521068	0.331547	1.14847e-06	Constitutive	Constitutive
13	44130653	44441287	12.6732	12.7076	13.2084	0.0311455	0.521068	0.532501	1.13976e-33	Constitutive	Constitutive
X	136238495	136288495	7.48766	7.21339	6.3834	-0.134615	0.523452	-0.902465	0.00322421	Constitutive	Constitutive
13	114078050	114353893	12.5509	12.6039	12.2768	0.0463659	0.52868	-0.268267	0.000142524	Constitutive	Constitutive
8	79756316	79925982	11.0093	10.9031	10.7988	-0.0789237	0.529084	-0.190984	0.164285	Constitutive	Constitutive
12	2797038	3157516	12.2997	12.2477	12.4009	-0.0456501	0.529958	0.0967089	0.163677	Constitutive	Constitutive
1	77676465	77864798	11.8787	11.9345	11.5414	0.0489583	0.533203	-0.332866	1.21837e-05	Constitutive	Constitutive
13	50188681	50259655	8.21898	8.02591	8.42435	-0.11221	0.53359	0.163606	0.478569	Constitutive	Constitutive
3	48423967	49587729	14.856	14.8908	15.0501	0.0318737	0.53359	0.191655	4.86914e-05	Constitutive	Constitutive
18	49455231	49511840	7.65764	7.82882	8.61902	0.105101	0.536926	0.874628	5.18489e-05	Constitutive	Constitutive
2	96253271	96383033	10.7846	10.8412	11.6033	0.0493534	0.538117	0.810221	8.2322e-27	Constitutive	Activated
7	31989788	32230685	10.8309	12.3531	4.37121	0.194543	0.539754	-4.81167	0.00259006	Constitutive	Constitutive
19	7836861	7953197	10.6494	10.7598	11.6425	0.0798984	0.53991	0.956251	5.34529e-11	Constitutive	Activated
1	244165694	244422518	11.741	11.6829	11.4565	-0.0499673	0.5443	-0.277585	0.000536632	Constitutive	Constitutive
13	32273917	32323917	7.15304	7.34302	6.8647	0.108947	0.550487	-0.228735	0.331158	Constitutive	Constitutive
4	2965391	3111375	10.3886	10.3353	10.7823	-0.0469746	0.550487	0.388266	1.4922e-07	Constitutive	Constitutive
12	109479871	109585292	8.08749	7.8096	10.6235	-0.131059	0.550487	2.38906	4.46817e-11	Constitutive	Activated
6	117383466	117540349	10.9003	10.8325	10.719	-0.0561898	0.550734	-0.172982	0.0645904	Constitutive	Constitutive
9	112308731	112389271	8.6247	8.79076	8.99876	0.100749	0.557083	0.316163	0.137624	Constitutive	Constitutive
8	144265940	144528643	13.1871	13.2648	13.7473	0.062123	0.558181	0.544316	5.11613e-07	Constitutive	Constitutive
2	160483605	160723398	10.6318	10.7607	9.59263	0.0862843	0.558385	-0.984802	2.4475e-08	Constitutive	Constitutive
6	33278961	33844228	14.0124	14.0518	14.3307	0.035505	0.561007	0.315545	2.07197e-08	Constitutive	Constitutive
10	68453995	68909951	13.2204	13.1867	12.8736	-0.0308148	0.562519	-0.345391	1.53967e-12	Constitutive	Constitutive
17	37019434	37125038	8.50441	8.26417	10.1518	-0.119893	0.564952	1.4867	1.9248e-06	Constitutive	Constitutive
14	50488218	50936138	12.5853	12.5347	12.4793	-0.0442283	0.569312	-0.100367	0.17512	Constitutive	Constitutive
15	42843224	43014325	11.3095	11.2121	9.98359	-0.0716378	0.569768	-1.29712	2.65235e-20	Constitutive	De-activated
10	46629011	46679011	6.17426	6.69416	0	0.156287	0.569768	-8.57804	8.67159e-08	Constitutive	Constitutive
1	95066242	95116242	6.04228	5.65815	5.84498	-0.142433	0.577722	-0.11463	0.765825	Constitutive	Constitutive
10	33335246	33442616	10.3496	10.2718	9.67242	-0.0621349	0.579465	-0.656147	2.00944e-08	Constitutive	Constitutive
X	154579347	154629347	7.90979	7.73372	7.90425	-0.0998503	0.579485	-0.00438686	1	Constitutive	Constitutive
8	104635080	104685080	7.32686	7.10688	7.49455	-0.113058	0.58048	0.122042	0.663046	Constitutive	Constitutive
9	87107697	87314733	10.7551	10.8384	9.18991	0.0640089	0.58048	-1.54553	2.42443e-34	Constitutive	De-activated
7	41826809	41951467	8.71417	8.54703	9.97197	-0.0977663	0.583893	1.15961	7.11799e-07	Constitutive	Constitutive
15	32622825	32890314	12.9668	12.932	12.6495	-0.0314898	0.586461	-0.315679	2.44059e-09	Constitutive	Constitutive
12	80025496	80075496	7.9635	7.73519	7.04096	-0.114091	0.588688	-0.743699	0.0114512	Constitutive	Constitutive
1	109702907	110079525	14.0942	14.0666	14.1562	-0.0250445	0.590895	0.0605168	0.159408	Constitutive	Constitutive
8	94770952	94852971	8.94096	9.04801	9.51198	0.0756533	0.593092	0.534844	0.000805661	Constitutive	Constitutive
8	107489417	107539417	7.12424	7.45401	0	0.132023	0.595597	-9.53916	2.62874e-10	Constitutive	Constitutive
13	76985093	77076481	6.29505	4.92614	10.0634	-0.168665	0.596632	1.09582	0.0890162	Constitutive	Constitutive
1	9586381	9728092	10.8611	10.939	11.7443	0.0604223	0.596632	0.86003	2.18905e-13	Constitutive	Activated
X	119707437	119784798	7.91815	7.67059	9.16256	-0.115842	0.5974	1.03145	0.00120712	Constitutive	Constitutive
19	462875	2693874	16.8298	16.8869	17.1329	0.0480914	0.5974	0.295119	0.000845012	Constitutive	Constitutive
1	198532785	198676740	9.71417	9.95224	7.60656	0.114191	0.598922	-1.94556	2.71422e-08	Constitutive	Constitutive
11	121991808	122041808	8.20544	7.97487	6.94575	-0.112837	0.599247	-1.05613	0.000805661	Constitutive	Constitutive
16	28802164	29010011	10.4324	10.5103	11.5648	0.0596395	0.601658	1.10979	2.87811e-21	Constitutive	Activated
8	28298420	28494723	11.9244	11.8859	12.0373	-0.034176	0.60215	0.108901	0.0706129	Constitutive	Constitutive
3	132565549	132615549	7.51002	6.61078	3.26687	-0.150113	0.604429	-2.74816	0.00430933	Constitutive	Constitutive
17	394489	447997	8.16366	8.28818	8.5294	0.0813619	0.604429	0.325507	0.0781041	Constitutive	Constitutive
10	58272640	58574094	13.044	13.0096	12.9427	-0.0311449	0.605469	-0.0982302	0.0758407	Constitutive	Constitutive
22	23127336	23189854	7.4592	7.16873	9.43403	-0.122107	0.607843	1.71493	1.67518e-05	Constitutive	Constitutive
7	123230822	123280822	7.85401	7.5702	4.57167	-0.1218	0.608363	-3.15844	2.42404e-11	Constitutive	De-activated
[truncated: 312 more rows]
